# Supplementary material for: Integrated genomic and DNA methylome analyses reveal epigenetic regulation of stevia glycoside biosynthesis in Stevia rebaudiana
Source: Hortic Res. 2025 Sep 2;12(12):uhaf226. doi: 10.1093/hr/uhaf226 (PMC12680500; doi:10.1093/hr/uhaf226)
Supplement: Web_Material_uhaf226 [file web_material_uhaf226.zip]

Archive with 14 entries (14 files):
- Figure S1. Genome assembly and quality assessment of the S. rebaudiana..pdf
- Figure S2. Gene family clustering analysis of five species..pdf
- Figure S3. Collinearity analysis among four species including S. rebaudiana..pdf
- Figure S4. 5â_T-Aza inhibits the methyltransferases expression and promotes the SGs synthesis.pdf
- Table S1. BUSCO assessment of the assembly quality of S. rebaudiana..xlsx
- Table S10. The primer lists.xlsx
- Table S2. Functional annotation of S. rebaudiana genes.xlsx
- Table S3. KEGG enrichment analysis of S. rebaudiana specific genes..xls
- Table S4. Nanopore sequencing results of S. rebaudiana tissues.xlsx
- Table S5. The DMR-mediated DEGs of GC contexts in SrS_SrL and SrF_SrL groups.xlsx
- Table S6. KEGG pathway analysis results for CG_DMR_DEG..xlsx
- Table S7. UGT gene list of S. rebaudiana.xlsx
- Table S8. The UGT list of DMR-mediated DEGs.xlsx
- Table S9. Repeat sequence sizes in the S. rebaudiana genome..xlsx
