# Supplementary material for: Integrated genomic and DNA methylome analyses reveal epigenetic regulation of stevia glycoside biosynthesis in Stevia rebaudiana
Source: Hortic Res. 2025 Sep 2;12(12):uhaf226. doi: 10.1093/hr/uhaf226 (PMC12680500; doi:10.1093/hr/uhaf226)
Supplement: Web_Material_uhaf226 [file web_material_uhaf226.zip › Table S1. BUSCO assessment of the assembly quality of S. rebaudiana..xlsx]

## Sheet: Sheet1
Table S1. BUSCO assessment of the assembly quality of S. rebaudiana
Type	Gene numbers	Percentage(%)
Complete BUSCOs	1550	0.9603
Complete and single-copy BUSCOs	1129	0.6995
Complete and duplicated BUSCOs	421	0.2608
Fragmented BUSCOs	32	0.0198
Missing BUSCOs	32	0.0198
Total BUSCO groups searched	1614
