# Supplementary material for: Integrated genomic and DNA methylome analyses reveal epigenetic regulation of stevia glycoside biosynthesis in Stevia rebaudiana
Source: Hortic Res. 2025 Sep 2;12(12):uhaf226. doi: 10.1093/hr/uhaf226 (PMC12680500; doi:10.1093/hr/uhaf226)
Supplement: Web_Material_uhaf226 [file web_material_uhaf226.zip › Table S10. The primer lists.xlsx]

## Sheet: Sheet1
Table S13 The primer list
	ID	primer	Gene ID	Primer Type
1	qUGT76G1-11-F	TTACCTCGATCCTGATGA	Str01G000189	Q-PCR primer
2	qUGT76G1-11-R	AATACGCAGACTTGATGT	Str01G000189	Q-PCR primer
3	qUGT73E1-10-F	TTTCACCACCACCCGATT	Str10G003614	Q-PCR primer
4	qUGT73E1-10-R	TATTACTACGTCGAGCCACAT	Str10G003614	Q-PCR primer
5	qUGT85C2-8-F	CAGTGGCTTCAGTCTAAA	Str04G003016	Q-PCR primer
6	qUGT85C2-8-R	ATGTTCCTCAAGTTCAGG	Str04G003016	Q-PCR primer
7	qUGT85C2-7-F	TCAAACTTGGTGATAGGG	Str04G003013	Q-PCR primer
8	qUGT85C2-7-R	CCACAATGAGTCAAGAAC	Str04G003013	Q-PCR primer
9	qUGT85C2-10-F	TCAAACTTGGTGATAGGG	Str04G003020	Q-PCR primer
10	qUGT85C2-10-R	CCACAATGAGTCAAGAAC	Str04G003020	Q-PCR primer
11	qActin-F	CGCTATGTATGTTGCTATTC	Str07G002668	Reference gene primer
12	qActin-R	TAGATTGGAACCGTATGTG	Str07G002668	Reference gene primer
13	qSrDRM3-F	ACCAGAACCAAGAAGCATTAC	Str01G003486	Q-PCR primer
14	qSrDRM3-R	GATGAACTCGCACCATTGT	Str01G003486	Q-PCR primer
15	qSrDRM2-1-F	GCAGGGCTAAAGGTTACA	Str01G004563	Q-PCR primer
16	qSrDRM2-1-R	GATGATGGGACTATATTCTGGA	Str01G004563	Q-PCR primer
17	qSrDRM2-2-F	GACACCGAAGATGAACTA	Str02G002570	Q-PCR primer
18	qSrDRM2-2-R	GCCTCTCCATTACTAACA	Str02G002570	Q-PCR primer
19	qSrCMT2-1-F	GGATACTAAATGCTGGTGAAGA	Str03G000270	Q-PCR primer
20	qSrCMT2-1-R	GCACAATCTCCAAGACTGA	Str03G000270	Q-PCR primer
21	qSrCMT2-2-F	GGATACTAAATGCTGGTGAA	Str03G001282	Q-PCR primer
22	qSrCMT2-2-R	ATGTTGTTGCTCTCCTTC	Str03G001282	Q-PCR primer
23	qSrDRM2-3-F	TTCATCAGCAGGTTCTTCA	Str04G001913	Q-PCR primer
24	qSrDRM2-3-R	ACTCTGTGTCACCATCTTC	Str04G001913	Q-PCR primer
25	qSrDRM2-4-F	AAGAGGCAAGTTCATCAG	Str04G001964	Q-PCR primer
26	qSrDRM2-4-R	GTCACCTTCCACATCTTC	Str04G001964	Q-PCR primer
27	qMET1B-F	TGGCTTGGTATAGATTAGGA	Str09G001860	Q-PCR primer
28	qMET1B-R	TATGTAAGCAGGGTGAGT	Str09G001860	Q-PCR primer
29	qMET4-F	GGCGTATTGAAGATTGGT	Str09G001861	Q-PCR primer
30	qMET4-R	CACAGTCATAATCAGCAAGA	Str09G001861	Q-PCR primer
31	qCMT3-3-F	GACGATTACAAGTGCTGAA	Str11G001851	Q-PCR primer
32	qCMT3-3-R	CATCAACGAGTGCTTCTG	Str11G001851	Q-PCR primer
33	UGT76G1-11-F	CTCTAGAACTAGTGGATCCGTTTTTTAATGGTTAGATTAATAAT	Str01G000189	BSP-primer
34	UGT76G1-11-R	CGACGGTATCGATAAGCTTACTATAAAACCCATTTCACAATAC	Str01G000189	BSP-primer
35	UGT85C2-8-F	CTCTAGAACTAGTGGATCCATTTGATAAATGGGTATTTGGATAT	Str04G003016	BSP-primer
36	UGT85C2-8-R	CGACGGTATCGATAAGCTTCCTTATATAACCTTTAAAAAACTTCC	Str04G003016	BSP-primer
