# Supplementary material for: Integrated genomic and DNA methylome analyses reveal epigenetic regulation of stevia glycoside biosynthesis in Stevia rebaudiana
Source: Hortic Res. 2025 Sep 2;12(12):uhaf226. doi: 10.1093/hr/uhaf226 (PMC12680500; doi:10.1093/hr/uhaf226)
Supplement: Web_Material_uhaf226 [file web_material_uhaf226.zip › Table S2. Functional annotation of S. rebaudiana genes.xlsx]

## Sheet: Sheet1
Tables S2 Functional annotation of S. rebaudiana genes
	Number	Percent（%）
KEGG	18606	0.389141
GO	19605	0.410035
COG	35265	0.737561
Annotated	37167	0.777341
Unannotated	10646	0.222659
