# Supplementary material for: Integrated genomic and DNA methylome analyses reveal epigenetic regulation of stevia glycoside biosynthesis in Stevia rebaudiana
Source: Hortic Res. 2025 Sep 2;12(12):uhaf226. doi: 10.1093/hr/uhaf226 (PMC12680500; doi:10.1093/hr/uhaf226)
Supplement: Web_Material_uhaf226 [file web_material_uhaf226.zip › Table S3. KEGG enrichment analysis of S. rebaudiana specific genes..xls]

## Sheet: KEGG.enrichment.result
Table S3 KEGG enrichment analysis of S. rebaudiana specific genes families.
Term Name	MainClass	GeneHitsInSelectedSet	AllGenesInSelectedSet	GeneHitsInBackground	AllGenesInBackground	p-value	enrichFactor	GeneListInSelectedSets	corrected p-value(BH method)
B 09110 Biosynthesis of other secondary metabolites	A09100 Metabolism	178	1842	894	19034	6.66134e-16	2.05742	[Str06G003012.mRNA2, Str06G003012.mRNA3, Str10G002805.mRNA1, Str06G003012.mRNA4, Str08G000573.mRNA2, Str02G003150.mRNA1, Str08G000573.mRNA1, Str08G000583.mRNA1, Str01G000191.mRNA1, Str04G003278.mRNA1, Str08G003245.mRNA1, Str02G005111.mRNA1, Str02G005131.mRNA1, Str02G003251.mRNA1, Str02G003123.mRNA1, Str06G003015.mRNA1, Str08G002642.mRNA1, Str08G000576.mRNA1, Str01G001642.mRNA1, Str01G001393.mRNA1…	1.27898e-13
B 09109 Metabolism of terpenoids and polyketides	A09100 Metabolism	149	1842	805	19034	3.55271e-15	1.91263	[Str08G003393.mRNA1, Str02G001640.mRNA1, Str10G002530.mRNA1, Str01G000191.mRNA1, Str02G005099.mRNA1, Str08G003461.mRNA2, Str04G001038.mRNA1, Str10G003684.mRNA1, Str08G003386.mRNA1, Str08G003396.mRNA1, Str05G000073.mRNA1, Str06G000577.mRNA1, Str04G001040.mRNA1, Str06G000577.mRNA2, Str08G003401.mRNA1, Str09G001871.mRNA1, Str08G003401.mRNA2, Str02G000071.mRNA1, Str01G000194.mRNA1, Str11G000293.mRNA1…	3.41061e-13
00941 Flavonoid biosynthesis	A09100 Metabolism	49	1842	169	19034	1.01874e-12	2.99606	[Str02G003150.mRNA1, Str04G003278.mRNA1, Str08G002642.mRNA1, Str08G001270.mRNA2, Str01G001642.mRNA1, Str01G001393.mRNA1, Str08G001270.mRNA1, Str07G003053.mRNA1, Str04G003421.mRNA1, Str02G003249.mRNA1, Str08G001290.mRNA1, Str05G003063.mRNA1, Str08G002640.mRNA1, Str02G000380.mRNA1, Str06G001211.mRNA1, Str06G001211.mRNA2, Str08G001291.mRNA1, Str02G000383.mRNA1, Str08G001282.mRNA1, Str08G001269.mRNA1…	6.51994e-11
00945 Stilbenoid, diarylheptanoid and gingerol biosynthesis	A09100 Metabolism	48	1842	166	19034	1.93179e-12	2.98795	[Str08G001282.mRNA1, Str08G001269.mRNA1, Str06G002706.mRNA1, Str11G000406.mRNA2, Str02G000388.mRNA1, Str01G001637.mRNA2, Str01G001640.mRNA1, Str01G001637.mRNA3, Str11G000406.mRNA1, Str07G000320.mRNA1, Str08G001292.mRNA1, Str01G001637.mRNA1, Str08G001272.mRNA1, Str04G003278.mRNA1, Str05G002721.mRNA1, Str08G002642.mRNA1, Str06G001573.mRNA1, Str08G001270.mRNA2, Str01G001642.mRNA1, Str05G003078.mRNA1…	9.27258e-11
00942 Anthocyanin biosynthesis	A09100 Metabolism	19	1842	31	19034	2.21556e-12	6.33333	[Str08G000582.mRNA1, Str08G000579.mRNA1, Str06G001596.mRNA2, Str06G001596.mRNA1, Str08G000573.mRNA2, Str08G000573.mRNA1, Str08G000583.mRNA1, Str08G000581.mRNA2, Str08G000567.mRNA1, Str08G000785.mRNA1, Str08G000572.mRNA1, Str08G000562.mRNA1, Str08G000576.mRNA1, Str06G001593.mRNA1, Str06G001593.mRNA3, Str06G001593.mRNA2, Str08G000574.mRNA1, Str08G000584.mRNA1, Str08G000584.mRNA2]	8.50775e-11
B 09181 Protein families: metabolism	A09180 Brite Hierarchies	508	1842	4136	19034	2.52349e-10	1.26918	[Str08G001106.mRNA1, Str01G000728.mRNA1, Str01G002887.mRNA1, Str01G002411.mRNA1, Str05G000486.mRNA2, Str05G000486.mRNA1, Str02G005131.mRNA1, Str08G003461.mRNA2, Str08G003396.mRNA1, Str02G001804.mRNA1, Str04G002252.mRNA1, Str08G002790.mRNA1, Str02G004516.mRNA1, Str11G001362.mRNA1, Str06G001801.mRNA1, Str01G000189.mRNA1, Str04G003542.mRNA1, Str09G000526.mRNA1, Str03G003169.mRNA1, Str05G002871.mRNA1…	8.07518e-09
00909 Sesquiterpenoid and triterpenoid biosynthesis	A09100 Metabolism	40	1842	144	19034	5.02462e-10	2.87037	[Str08G002754.mRNA1, Str08G002754.mRNA2, Str02G001640.mRNA1, Str02G001657.mRNA1, Str04G003060.mRNA1, Str02G001661.mRNA1, Str04G003058.mRNA1, Str02G001671.mRNA1, Str05G000073.mRNA1, Str04G003068.mRNA1, Str01G004346.mRNA1, Str07G000647.mRNA1, Str01G003993.mRNA1, Str02G000071.mRNA1, Str02G001654.mRNA1, Str07G000649.mRNA1, Str10G002411.mRNA1, Str08G002783.mRNA1, Str04G003056.mRNA1, Str04G003066.mRNA1…	1.37818e-08
00966 Glucosinolate biosynthesis	A09100 Metabolism	30	1842	94	19034	2.0153e-09	3.29787	[Str02G005241.mRNA1, Str09G001659.mRNA1, Str02G005111.mRNA1, Str02G005131.mRNA1, Str03G000347.mRNA1, Str02G005244.mRNA1, Str02G005117.mRNA1, Str02G005114.mRNA1, Str02G005127.mRNA1, Str03G000675.mRNA1, Str09G001663.mRNA1, Str02G005237.mRNA1, Str02G003126.mRNA1, Str09G001661.mRNA1, Str11G001712.mRNA2, Str11G001712.mRNA1, Str03G000349.mRNA1, Str02G005130.mRNA1, Str02G005225.mRNA1, Str02G005239.mRNA1…	4.83672e-08
00199 Cytochrome P450	A09180 Brite Hierarchies	85	1842	482	19034	3.30838e-08	1.82227	[Str08G003393.mRNA1, Str08G003455.mRNA1, Str05G000598.mRNA1, Str01G001452.mRNA1, Str01G001452.mRNA2, Str04G003095.mRNA1, Str04G003100.mRNA1, Str02G005111.mRNA1, Str02G005131.mRNA1, Str08G003461.mRNA2, Str08G003386.mRNA1, Str08G003396.mRNA1, Str04G003098.mRNA1, Str05G000073.mRNA1, Str08G001175.mRNA1, Str01G000958.mRNA2, Str01G000958.mRNA1, Str02G005114.mRNA1, Str08G003401.mRNA1, Str08G003401.mRNA2…	7.05788e-07
00380 Tryptophan metabolism	A09100 Metabolism	43	1842	206	19034	9.83472e-07	2.15696	[Str11G002555.mRNA1, Str02G003200.mRNA1, Str06G003140.mRNA1, Str11G002555.mRNA2, Str06G003140.mRNA2, Str02G005238.mRNA1, Str09G001659.mRNA1, Str05G001132.mRNA1, Str01G002660.mRNA1, Str10G002412.mRNA1, Str03G000347.mRNA1, Str02G003251.mRNA1, Str02G003123.mRNA1, Str02G003149.mRNA1, Str09G003646.mRNA1, Str03G001574.mRNA2, Str11G001024.mRNA2, Str06G002733.mRNA1, Str06G002730.mRNA1, Str02G005242.mRNA1…	1.88827e-05
A09100 Metabolism	A09100 Metabolism	627	1842	5564	19034	1.38412e-06	1.16445	[Str06G003140.mRNA1, Str10G002805.mRNA1, Str06G003140.mRNA2, Str02G002223.mRNA1, Str03G001299.mRNA2, Str03G001299.mRNA3, Str01G002660.mRNA1, Str02G005131.mRNA1, Str11G002020.mRNA1, Str08G003461.mRNA2, Str01G004095.mRNA1, Str01G004095.mRNA2, Str08G003396.mRNA1, Str11G000072.mRNA2, Str11G000072.mRNA1, Str10G001568.mRNA1, Str06G000577.mRNA1, Str04G001040.mRNA1, Str06G000577.mRNA2, Str01G000873.mRNA2…	2.41591e-05
01003 Glycosyltransferases	A09180 Brite Hierarchies	96	1842	616	19034	1.72303e-06	1.61039	[Str11G000659.mRNA1, Str06G002564.mRNA2, Str06G002564.mRNA1, Str08G000573.mRNA2, Str08G000573.mRNA1, Str08G000583.mRNA1, Str03G003253.mRNA2, Str01G000191.mRNA1, Str09G001659.mRNA1, Str03G000673.mRNA1, Str03G000673.mRNA2, Str03G003168.mRNA1, Str03G003273.mRNA1, Str06G001559.mRNA1, Str03G000673.mRNA3, Str03G003168.mRNA2, Str03G003253.mRNA1, Str03G003171.mRNA1, Str11G000636.mRNA1, Str08G000576.mRNA1…	2.75685e-05
01058 Acridone alkaloid biosynthesis	A09100 Metabolism	12	1842	27	19034	2.83044e-06	4.59259	[Str02G003251.mRNA1, Str02G003200.mRNA1, Str02G003123.mRNA1, Str01G001642.mRNA1, Str02G003149.mRNA1, Str01G001637.mRNA2, Str02G003122.mRNA1, Str01G001640.mRNA1, Str01G001637.mRNA3, Str01G001637.mRNA1, Str02G003195.mRNA1, Str02G003250.mRNA1]	4.18034e-05
00900 Terpenoid backbone biosynthesis	A09100 Metabolism	35	1842	164	19034	5.7915e-06	2.20528	[Str06G000578.mRNA1, Str01G002842.mRNA3, Str01G002842.mRNA2, Str10G002530.mRNA1, Str02G007763.mRNA1, Str06G000868.mRNA1, Str06G000868.mRNA2, Str06G000868.mRNA3, Str08G000978.mRNA1, Str02G005099.mRNA1, Str11G001157.mRNA2, Str10G003684.mRNA1, Str11G001157.mRNA1, Str04G000948.mRNA1, Str06G000577.mRNA1, Str09G001941.mRNA1, Str06G000577.mRNA2, Str09G001871.mRNA1, Str02G003096.mRNA1, Str08G002905.mRNA1…	7.94263e-05
00908 Zeatin biosynthesis	A09100 Metabolism	44	1842	228	19034	6.55067e-06	1.99415	[Str08G003393.mRNA1, Str08G003455.mRNA1, Str05G000598.mRNA1, Str01G000193.mRNA1, Str05G000586.mRNA1, Str08G003385.mRNA1, Str01G001452.mRNA1, Str01G000191.mRNA1, Str01G001452.mRNA2, Str10G003138.mRNA1, Str08G003453.mRNA1, Str01G002689.mRNA2, Str08G001114.mRNA1, Str01G002689.mRNA1, Str01G000196.mRNA1, Str08G003461.mRNA2, Str09G001949.mRNA1, Str08G003386.mRNA1, Str08G003396.mRNA1, Str01G000187.mRNA1…	8.38486e-05
03032 DNA replication proteins	A09180 Brite Hierarchies	65	1842	388	19034	7.91211e-06	1.7311	[Str09G003886.mRNA1, Str04G000127.mRNA1, Str04G001830.mRNA1, Str07G000751.mRNA1, Str09G001056.mRNA1, Str10G002069.mRNA1, Str03G003227.mRNA1, Str07G002979.mRNA1, Str04G002652.mRNA1, Str02G002476.mRNA1, Str01G002001.mRNA1, Str09G003866.mRNA1, Str10G003421.mRNA1, Str03G002091.mRNA1, Str10G000162.mRNA1, Str10G001686.mRNA1, Str10G000484.mRNA1, Str04G002282.mRNA1, Str04G002603.mRNA1, Str11G000594.mRNA1…	9.49453e-05
00561 Glycerolipid metabolism	A09100 Metabolism	37	1842	184	19034	1.33415e-05	2.0779	[Str11G002555.mRNA1, Str05G002276.mRNA1, Str11G002555.mRNA2, Str05G002251.mRNA1, Str05G002251.mRNA2, Str02G007855.mRNA1, Str05G002276.mRNA2, Str05G000500.mRNA2, Str05G001132.mRNA1, Str11G001786.mRNA1, Str06G002016.mRNA2, Str06G002016.mRNA1, Str05G000532.mRNA1, Str11G001773.mRNA1, Str11G001773.mRNA2, Str09G003852.mRNA1, Str06G002016.mRNA11, Str06G002016.mRNA10, Str09G003872.mRNA1, Str06G002016.mRN…	0.00015068
03420 Nucleotide excision repair	A09120 Genetic Information Processing	31	1842	148	19034	2.84626e-05	2.16441	[Str02G007963.mRNA1, Str09G003886.mRNA1, Str08G000067.mRNA1, Str09G001054.mRNA1, Str04G001830.mRNA1, Str07G000751.mRNA1, Str08G000067.mRNA2, Str07G002899.mRNA1, Str02G007747.mRNA1, Str03G003227.mRNA1, Str02G007955.mRNA1, Str09G003866.mRNA1, Str02G007961.mRNA1, Str01G003638.mRNA1, Str09G002950.mRNA1, Str01G000069.mRNA6, Str04G002523.mRNA1, Str02G007964.mRNA1, Str01G000069.mRNA3, Str02G007954.mRNA1…	0.000303601
00940 Phenylpropanoid biosynthesis	A09100 Metabolism	67	1842	421	19034	3.17723e-05	1.6445	[Str11G002555.mRNA1, Str11G002555.mRNA2, Str02G004640.mRNA1, Str10G002805.mRNA1, Str04G003278.mRNA1, Str08G003245.mRNA1, Str02G003251.mRNA1, Str02G003123.mRNA1, Str08G002642.mRNA1, Str08G001270.mRNA2, Str01G001393.mRNA1, Str08G001270.mRNA1, Str07G003053.mRNA1, Str04G003421.mRNA1, Str09G003646.mRNA1, Str10G003586.mRNA1, Str02G005242.mRNA1, Str08G001290.mRNA1, Str05G003063.mRNA1, Str02G004476.mRNA1…	0.000321068
00402 Benzoxazinoid biosynthesis	A09100 Metabolism	14	1842	45	19034	5.58568e-05	3.21481	[Str01G000189.mRNA1, Str01G000193.mRNA1, Str01G000191.mRNA1, Str01G000197.mRNA1, Str05G002871.mRNA1, Str08G001114.mRNA1, Str08G001476.mRNA1, Str07G003560.mRNA1, Str01G000196.mRNA1, Str01G000187.mRNA1, Str05G002874.mRNA1, Str01G000198.mRNA1, Str07G001944.mRNA1, Str01G000194.mRNA1]	0.000536225
B 09106 Metabolism of other amino acids	A09100 Metabolism	68	1842	445	19034	0.000100252	1.57903	[Str11G002555.mRNA1, Str11G002555.mRNA2, Str02G005960.mRNA1, Str03G001101.mRNA2, Str08G003245.mRNA1, Str03G000430.mRNA2, Str03G001299.mRNA2, Str03G001299.mRNA3, Str10G003113.mRNA1, Str02G005111.mRNA1, Str02G005131.mRNA1, Str07G001190.mRNA1, Str03G000938.mRNA1, Str10G004014.mRNA1, Str02G005114.mRNA1, Str03G000938.mRNA2, Str04G000006.mRNA1, Str03G003319.mRNA1, Str06G001801.mRNA1, Str11G001930.mRNA1…	0.000916592
01008 Polyketide biosynthesis proteins	A09180 Brite Hierarchies	10	1842	27	19034	0.000126567	3.82716	[Str02G003199.mRNA1, Str01G001642.mRNA1, Str01G001637.mRNA2, Str01G001640.mRNA1, Str01G001637.mRNA3, Str01G001637.mRNA1, Str02G003150.mRNA1, Str02G003249.mRNA1, Str02G003124.mRNA1, Str02G003171.mRNA1]	0.00110458
B 09124 Replication and repair	A09120 Genetic Information Processing	49	1842	305	19034	0.000277501	1.66011	[Str09G003886.mRNA1, Str09G002621.mRNA1, Str04G001830.mRNA1, Str07G000751.mRNA1, Str03G003227.mRNA1, Str02G007955.mRNA1, Str09G003866.mRNA1, Str02G007961.mRNA1, Str04G000763.mRNA1, Str02G007964.mRNA1, Str07G001423.mRNA1, Str02G007954.mRNA1, Str09G003887.mRNA1, Str09G002620.mRNA1, Str04G000887.mRNA1, Str08G003096.mRNA1, Str02G007752.mRNA1, Str02G007960.mRNA1, Str01G001352.mRNA1, Str11G000284.mRNA1…	0.00231653
00943 Isoflavonoid biosynthesis	A09100 Metabolism	18	1842	77	19034	0.000319657	2.41558	[Str06G003012.mRNA2, Str06G003012.mRNA3, Str11G000406.mRNA1, Str08G000843.mRNA1, Str06G003012.mRNA4, Str04G003101.mRNA1, Str01G002927.mRNA1, Str04G003089.mRNA1, Str01G002927.mRNA2, Str07G000679.mRNA1, Str07G000689.mRNA1, Str04G003095.mRNA1, Str04G003100.mRNA1, Str06G003015.mRNA1, Str04G003991.mRNA1, Str04G003098.mRNA1, Str08G001175.mRNA1, Str06G003010.mRNA1]	0.00255726
00053 Ascorbate and aldarate metabolism	A09100 Metabolism	25	1842	135	19034	0.00112761	1.91358	[Str11G002555.mRNA1, Str11G002555.mRNA2, Str02G002599.mRNA1, Str05G000500.mRNA2, Str05G001132.mRNA1, Str06G002016.mRNA2, Str06G002016.mRNA1, Str05G000532.mRNA1, Str10G004014.mRNA1, Str11G000293.mRNA1, Str06G002016.mRNA11, Str06G002016.mRNA10, Str02G002610.mRNA1, Str06G002016.mRNA4, Str10G001497.mRNA1, Str06G002016.mRNA3, Str06G002016.mRNA6, Str06G002016.mRNA5, Str06G002016.mRNA8, Str06G002016.mRN…	0.00866007
01006 Prenyltransferases	A09180 Brite Hierarchies	20	1842	101	19034	0.00147074	2.0462	[Str02G007763.mRNA1, Str06G000868.mRNA1, Str06G000868.mRNA2, Str06G000868.mRNA3, Str08G000780.mRNA1, Str01G002689.mRNA2, Str02G007946.mRNA1, Str08G000978.mRNA1, Str01G002689.mRNA1, Str11G001003.mRNA1, Str09G001872.mRNA1, Str09G001942.mRNA1, Str04G000939.mRNA1, Str03G001056.mRNA1, Str09G000305.mRNA1, Str11G001003.mRNA2, Str05G001629.mRNA1, Str04G000948.mRNA1, Str09G001941.mRNA1, Str09G001871.mRNA1]	0.0108608
03440 Homologous recombination	A09120 Genetic Information Processing	26	1842	147	19034	0.00180852	1.82766	[Str09G003886.mRNA1, Str08G000067.mRNA1, Str09G001054.mRNA1, Str04G001830.mRNA1, Str07G000751.mRNA1, Str08G000067.mRNA2, Str07G002899.mRNA1, Str03G003227.mRNA1, Str02G001016.mRNA1, Str09G003866.mRNA1, Str02G004350.mRNA1, Str04G000763.mRNA1, Str01G003638.mRNA1, Str09G002950.mRNA1, Str07G001423.mRNA1, Str09G003887.mRNA1, Str02G001814.mRNA1, Str04G001831.mRNA1, Str04G000887.mRNA1, Str07G000397.mRNA1…	0.0128606
03400 DNA repair and recombination proteins	A09180 Brite Hierarchies	85	1842	644	19034	0.00193012	1.36387	[Str01G004239.mRNA1, Str09G003886.mRNA1, Str09G002621.mRNA1, Str04G001830.mRNA1, Str07G000751.mRNA1, Str03G003227.mRNA1, Str02G007955.mRNA1, Str09G003866.mRNA1, Str03G000430.mRNA2, Str02G007961.mRNA1, Str02G002917.mRNA1, Str04G000763.mRNA1, Str10G000782.mRNA1, Str01G004236.mRNA1, Str07G001190.mRNA1, Str03G000938.mRNA1, Str03G000938.mRNA2, Str02G007964.mRNA1, Str07G001423.mRNA1, Str02G007954.mRNA1…	0.0132351
99974 Translation	A09190 Not Included in Pathway or Brite	3	1842	5	19034	0.00778874	6.2	[Str09G003515.mRNA1, Str09G003520.mRNA1, Str09G003530.mRNA1]	0.0515668
03029 Mitochondrial biogenesis	A09180 Brite Hierarchies	121	1842	1011	19034	0.00783529	1.23673	[Str05G003175.mRNA1, Str07G002939.mRNA1, Str01G002887.mRNA1, Str04G001830.mRNA1, Str07G000751.mRNA1, Str09G003175.mRNA1, Str09G001056.mRNA1, Str04G002652.mRNA1, Str01G002001.mRNA1, Str10G000162.mRNA1, Str10G001686.mRNA1, Str10G000484.mRNA1, Str02G005016.mRNA1, Str08G003258.mRNA2, Str01G004609.mRNA1, Str08G000123.mRNA1, Str01G005022.mRNA1, Str02G005019.mRNA1, Str01G000264.mRNA1, Str03G001381.mRNA1…	0.0501459
00310 Lysine degradation	A09100 Metabolism	14	1842	75	19034	0.0120191	1.92889	[Str11G002555.mRNA1, Str06G003140.mRNA1, Str11G002555.mRNA2, Str02G006748.mRNA1, Str06G003140.mRNA2, Str05G001132.mRNA1, Str01G000776.mRNA1, Str10G002412.mRNA1, Str02G006698.mRNA1, Str01G000800.mRNA1, Str03G001574.mRNA2, Str03G002969.mRNA1, Str08G002784.mRNA1, Str08G002784.mRNA2]	0.074441
A09150 Organismal Systems	A09150 Organismal Systems	76	1842	610	19034	0.0129894	1.28743	[Str06G000796.mRNA1, Str01G000728.mRNA1, Str01G002411.mRNA1, Str02G008161.mRNA1, Str02G003150.mRNA1, Str03G003784.mRNA1, Str05G002399.mRNA2, Str05G002408.mRNA1, Str01G001642.mRNA1, Str04G003664.mRNA1, Str08G000865.mRNA1, Str01G000034.mRNA2, Str01G000034.mRNA1, Str02G003249.mRNA1, Str05G002307.mRNA1, Str05G000820.mRNA1, Str05G002307.mRNA2, Str09G000008.mRNA1, Str04G001621.mRNA1, Str06G000797.mRNA2…	0.0779365
B 09159 Environmental adaptation	A09150 Organismal Systems	76	1842	610	19034	0.0129894	1.28743	[Str06G000796.mRNA1, Str01G000728.mRNA1, Str01G002411.mRNA1, Str02G008161.mRNA1, Str02G003150.mRNA1, Str03G003784.mRNA1, Str05G002399.mRNA2, Str05G002408.mRNA1, Str01G001642.mRNA1, Str04G003664.mRNA1, Str08G000865.mRNA1, Str01G000034.mRNA2, Str01G000034.mRNA1, Str02G003249.mRNA1, Str05G002307.mRNA1, Str05G000820.mRNA1, Str05G002307.mRNA2, Str09G000008.mRNA1, Str04G001621.mRNA1, Str06G000797.mRNA2…	0.0779365
03030 DNA replication	A09120 Genetic Information Processing	20	1842	122	19034	0.0132082	1.69399	[Str09G003887.mRNA1, Str09G003886.mRNA1, Str08G000067.mRNA1, Str01G001352.mRNA2, Str09G001054.mRNA1, Str04G001830.mRNA1, Str07G000751.mRNA1, Str08G000067.mRNA2, Str07G002899.mRNA1, Str03G003227.mRNA1, Str02G001814.mRNA1, Str04G001831.mRNA1, Str07G000397.mRNA1, Str09G003866.mRNA1, Str04G003714.mRNA1, Str01G003638.mRNA1, Str04G004320.mRNA1, Str09G002950.mRNA1, Str09G003865.mRNA1, Str01G001352.mRNA1]	0.0745874
00240 Pyrimidine metabolism	A09100 Metabolism	22	1842	139	19034	0.0143609	1.63549	[Str05G001836.mRNA3, Str08G003588.mRNA1, Str08G003568.mRNA2, Str03G003058.mRNA3, Str03G000430.mRNA2, Str05G001836.mRNA1, Str08G003791.mRNA2, Str05G001836.mRNA2, Str09G002002.mRNA1, Str05G003242.mRNA1, Str05G003242.mRNA2, Str03G000430.mRNA1, Str03G000939.mRNA1, Str03G000938.mRNA1, Str05G002079.mRNA1, Str03G000938.mRNA2, Str08G000004.mRNA1, Str02G002319.mRNA1, Str08G000004.mRNA2, Str05G001838.mRNA1…	0.07878
00460 Cyanoamino acid metabolism	A09100 Metabolism	22	1842	141	19034	0.0167724	1.61229	[Str06G001801.mRNA1, Str02G005237.mRNA1, Str02G005241.mRNA1, Str02G005130.mRNA1, Str08G003245.mRNA1, Str08G003261.mRNA1, Str02G005225.mRNA1, Str02G005239.mRNA1, Str02G005111.mRNA1, Str02G005131.mRNA1, Str02G005244.mRNA1, Str02G005115.mRNA1, Str02G005243.mRNA1, Str02G005110.mRNA1, Str03G003318.mRNA1, Str02G005117.mRNA1, Str02G005226.mRNA1, Str02G005114.mRNA1, Str02G005127.mRNA1, Str02G005233.mRNA1…	0.0894527
00904 Diterpenoid biosynthesis	A09100 Metabolism	14	1842	79	19034	0.0185832	1.83122	[Str01G003955.mRNA1, Str01G004517.mRNA1, Str01G003955.mRNA2, Str01G003951.mRNA1, Str09G003618.mRNA1, Str01G004568.mRNA1, Str01G004568.mRNA2, Str05G002921.mRNA2, Str05G002921.mRNA1, Str01G002299.mRNA1, Str01G004590.mRNA1, Str01G002296.mRNA1, Str09G003615.mRNA1, Str04G003697.mRNA1]	0.0964316
01001 Protein kinases	A09180 Brite Hierarchies	115	1842	989	19034	0.0208999	1.20155	[Str08G001106.mRNA1, Str11G001291.mRNA1, Str01G004239.mRNA1, Str01G002411.mRNA1, Str01G001089.mRNA1, Str02G002138.mRNA1, Str03G001289.mRNA1, Str04G003635.mRNA1, Str11G002179.mRNA1, Str05G000486.mRNA2, Str05G000486.mRNA1, Str02G003996.mRNA1, Str03G000276.mRNA1, Str01G004236.mRNA1, Str03G003820.mRNA1, Str03G003820.mRNA2, Str11G001362.mRNA1, Str02G004191.mRNA1, Str06G001726.mRNA1, Str06G001726.mRNA2…	0.1056
00535 Proteoglycans	A09180 Brite Hierarchies	4	1842	12	19034	0.0229406	3.44444	[Str11G000351.mRNA1, Str11G000354.mRNA2, Str11G000352.mRNA1, Str11G000353.mRNA1]	0.112938
00073 Cutin, suberine and wax biosynthesis	A09100 Metabolism	12	1842	66	19034	0.0233023	1.87879	[Str07G000537.mRNA1, Str07G000461.mRNA1, Str03G003135.mRNA1, Str03G003135.mRNA2, Str01G001862.mRNA1, Str03G002428.mRNA2, Str03G002428.mRNA1, Str08G001290.mRNA1, Str05G000548.mRNA1, Str05G000528.mRNA1, Str08G001895.mRNA1, Str01G001862.mRNA2]	0.111851
04626 Plant-pathogen interaction	A09150 Organismal Systems	61	1842	496	19034	0.0302642	1.27083	[Str06G000796.mRNA1, Str01G000728.mRNA1, Str01G002411.mRNA1, Str02G008161.mRNA1, Str03G003784.mRNA1, Str05G002399.mRNA2, Str05G002408.mRNA1, Str04G003664.mRNA1, Str08G000865.mRNA1, Str01G000034.mRNA2, Str01G000034.mRNA1, Str05G002307.mRNA1, Str05G002307.mRNA2, Str09G000008.mRNA1, Str04G001621.mRNA1, Str06G000797.mRNA2, Str06G000797.mRNA1, Str06G000797.mRNA3, Str08G000850.mRNA1, Str04G001523.mRNA1…	0.141725
00470 D-Amino acid metabolism	A09100 Metabolism	4	1842	13	19034	0.0306511	3.17949	[Str11G001935.mRNA1, Str11G001940.mRNA1, Str11G001937.mRNA1, Str11G001930.mRNA1]	0.140119
B 09103 Lipid metabolism	A09100 Metabolism	102	1842	882	19034	0.03216	1.19501	[Str04G000838.mRNA1, Str03G002428.mRNA2, Str03G002428.mRNA1, Str03G002860.mRNA1, Str11G001425.mRNA1, Str09G003852.mRNA1, Str06G002016.mRNA11, Str06G002016.mRNA10, Str09G003872.mRNA1, Str02G007787.mRNA1, Str08G002614.mRNA1, Str11G001526.mRNA1, Str09G002967.mRNA1, Str01G001778.mRNA1, Str03G003423.mRNA1, Str02G007920.mRNA1, Str02G004252.mRNA1, Str05G002276.mRNA1, Str05G002276.mRNA2, Str02G004285.mRN…	0.143598
B 09104 Nucleotide metabolism	A09100 Metabolism	34	1842	258	19034	0.0395736	1.36176	[Str04G001512.mRNA1, Str08G003588.mRNA1, Str04G002959.mRNA1, Str08G003568.mRNA2, Str03G000430.mRNA2, Str05G002587.mRNA1, Str08G003791.mRNA2, Str05G002587.mRNA2, Str11G002020.mRNA1, Str01G000457.mRNA1, Str03G000938.mRNA1, Str05G002079.mRNA1, Str03G000938.mRNA2, Str08G000882.mRNA1, Str05G000980.mRNA1, Str05G001836.mRNA3, Str05G000985.mRNA1, Str08G003274.mRNA2, Str08G003274.mRNA1, Str08G000695.mRNA1…	0.172685
00333 Prodigiosin biosynthesis	A09100 Metabolism	4	1842	14	19034	0.0397062	2.95238	[Str05G001826.mRNA1, Str05G001825.mRNA1, Str01G003749.mRNA1, Str01G003723.mRNA1]	0.169413
00480 Glutathione metabolism	A09100 Metabolism	24	1842	171	19034	0.0406873	1.45029	[Str08G000653.mRNA1, Str10G000092.mRNA1, Str03G000430.mRNA2, Str03G001299.mRNA2, Str03G001299.mRNA3, Str01G002659.mRNA1, Str10G003113.mRNA1, Str01G002659.mRNA2, Str03G000430.mRNA1, Str03G001299.mRNA1, Str07G001190.mRNA1, Str03G000939.mRNA1, Str03G000938.mRNA1, Str10G004014.mRNA1, Str05G002079.mRNA1, Str03G000938.mRNA2, Str04G000006.mRNA1, Str10G001094.mRNA1, Str04G002008.mRNA1, Str10G003547.mRNA1…	0.169825
00010 Glycolysis / Gluconeogenesis	A09100 Metabolism	35	1842	273	19034	0.0520391	1.32479	[Str11G002555.mRNA1, Str11G002555.mRNA2, Str07G002088.mRNA1, Str05G000500.mRNA2, Str05G001132.mRNA1, Str10G001086.mRNA1, Str01G004095.mRNA1, Str06G002094.mRNA1, Str01G004095.mRNA2, Str06G002094.mRNA2, Str06G002016.mRNA2, Str06G002016.mRNA1, Str05G000532.mRNA1, Str10G001568.mRNA1, Str10G001044.mRNA1, Str06G002016.mRNA11, Str06G002016.mRNA10, Str06G002016.mRNA4, Str06G002092.mRNA1, Str10G001497.mRN…	0.212585
00620 Pyruvate metabolism	A09100 Metabolism	28	1842	212	19034	0.056051	1.36478	[Str11G002555.mRNA1, Str11G002555.mRNA2, Str06G001835.mRNA1, Str05G000500.mRNA2, Str05G001132.mRNA1, Str01G000783.mRNA1, Str06G002016.mRNA2, Str06G002016.mRNA1, Str05G000532.mRNA1, Str01G000758.mRNA1, Str06G002016.mRNA11, Str06G002016.mRNA10, Str06G002016.mRNA4, Str10G001497.mRNA1, Str06G002016.mRNA3, Str06G002016.mRNA6, Str06G002016.mRNA5, Str06G002016.mRNA8, Str06G002016.mRNA7, Str08G003910.mRN…	0.224204
04812 Cytoskeleton proteins	A09180 Brite Hierarchies	52	1842	431	19034	0.0566442	1.24671	[Str06G003022.mRNA3, Str11G001025.mRNA1, Str06G003022.mRNA2, Str01G004537.mRNA1, Str07G002939.mRNA1, Str06G003022.mRNA1, Str10G003028.mRNA1, Str08G001297.mRNA1, Str04G000638.mRNA1, Str08G003854.mRNA2, Str08G003854.mRNA1, Str08G003431.mRNA1, Str01G004957.mRNA1, Str02G007433.mRNA1, Str01G004441.mRNA1, Str01G003927.mRNA2, Str01G005022.mRNA1, Str08G001298.mRNA1, Str07G002961.mRNA1, Str09G001283.mRNA1…	0.221953
00905 Brassinosteroid biosynthesis	A09100 Metabolism	12	1842	76	19034	0.0606461	1.63158	[Str04G003991.mRNA1, Str04G003098.mRNA1, Str08G000843.mRNA1, Str08G001175.mRNA1, Str04G003101.mRNA1, Str10G001366.mRNA1, Str04G003089.mRNA1, Str10G001405.mRNA1, Str06G000238.mRNA1, Str04G003095.mRNA1, Str06G000238.mRNA2, Str04G003100.mRNA1]	0.232881
03430 Mismatch repair	A09120 Genetic Information Processing	15	1842	102	19034	0.0661212	1.51961	[Str09G003887.mRNA1, Str09G003886.mRNA1, Str09G001054.mRNA1, Str04G001830.mRNA1, Str07G000751.mRNA1, Str07G002899.mRNA1, Str03G003227.mRNA1, Str02G001814.mRNA1, Str04G001831.mRNA1, Str07G000397.mRNA1, Str09G003866.mRNA1, Str04G003714.mRNA1, Str01G003638.mRNA1, Str09G002950.mRNA1, Str09G003865.mRNA1]	0.248927
00230 Purine metabolism	A09100 Metabolism	24	1842	181	19034	0.0699246	1.37017	[Str05G001836.mRNA3, Str04G001512.mRNA1, Str05G000985.mRNA1, Str08G003274.mRNA2, Str04G002959.mRNA1, Str08G003274.mRNA1, Str08G000695.mRNA1, Str03G000430.mRNA2, Str05G001836.mRNA1, Str05G002587.mRNA1, Str05G001836.mRNA2, Str05G002587.mRNA2, Str03G000789.mRNA1, Str11G002020.mRNA1, Str03G000430.mRNA1, Str03G000939.mRNA1, Str01G000457.mRNA1, Str03G000938.mRNA1, Str05G002079.mRNA1, Str03G000938.mRNA2…	0.258183
99994 Others	A09190 Not Included in Pathway or Brite	2	1842	5	19034	0.0767849	4.13333	[Str07G001355.mRNA1, Str07G001379.mRNA1]	0.278164
00020 Citrate cycle (TCA cycle)	A09100 Metabolism	14	1842	97	19034	0.0836528	1.49141	[Str06G003140.mRNA1, Str08G000653.mRNA1, Str06G003140.mRNA2, Str06G001835.mRNA1, Str10G000092.mRNA1, Str01G002659.mRNA1, Str10G002412.mRNA1, Str01G002659.mRNA2, Str06G001833.mRNA1, Str03G001574.mRNA2, Str03G002969.mRNA1, Str10G001094.mRNA1, Str08G002784.mRNA1, Str08G002784.mRNA2]	0.297432
03022 Basal transcription factors	A09120 Genetic Information Processing	13	1842	89	19034	0.0865003	1.50936	[Str01G004726.mRNA2, Str02G007954.mRNA1, Str02G007963.mRNA1, Str02G007959.mRNA1, Str02G007747.mRNA1, Str02G007955.mRNA1, Str02G007962.mRNA1, Str02G007961.mRNA1, Str01G004726.mRNA1, Str02G007752.mRNA1, Str02G007960.mRNA1, Str02G007748.mRNA1, Str02G007964.mRNA1]	0.301965
00040 Pentose and glucuronate interconversions	A09100 Metabolism	29	1842	231	19034	0.0878602	1.29726	[Str10G000031.mRNA1, Str02G002599.mRNA1, Str05G000500.mRNA2, Str04G004445.mRNA1, Str06G002016.mRNA2, Str06G002016.mRNA1, Str10G003989.mRNA1, Str05G000532.mRNA1, Str05G001789.mRNA2, Str02G000016.mRNA1, Str05G001789.mRNA1, Str06G002016.mRNA11, Str01G000567.mRNA1, Str06G002016.mRNA10, Str10G000145.mRNA1, Str02G002610.mRNA1, Str05G000011.mRNA1, Str02G005588.mRNA1, Str05G000011.mRNA2, Str06G002016.mRN…	0.301235
00410 beta-Alanine metabolism	A09100 Metabolism	12	1842	81	19034	0.089247	1.53086	[Str11G002555.mRNA1, Str11G002555.mRNA2, Str03G001102.mRNA1, Str10G000158.mRNA1, Str03G001101.mRNA1, Str03G000085.mRNA1, Str03G000567.mRNA2, Str05G001132.mRNA1, Str03G001101.mRNA2, Str03G000567.mRNA1, Str10G000159.mRNA1, Str10G000023.mRNA1]	0.300621
00780 Biotin metabolism	A09100 Metabolism	6	1842	33	19034	0.0938671	1.87879	[Str05G001826.mRNA1, Str05G001825.mRNA1, Str01G003749.mRNA1, Str01G003790.mRNA1, Str01G003790.mRNA2, Str01G003723.mRNA1]	0.310733
00564 Glycerophospholipid metabolism	A09100 Metabolism	29	1842	233	19034	0.0953536	1.28612	[Str05G002276.mRNA1, Str05G002251.mRNA1, Str05G002251.mRNA2, Str02G007855.mRNA1, Str05G002276.mRNA2, Str02G007788.mRNA1, Str11G001786.mRNA1, Str05G003278.mRNA4, Str05G003278.mRNA3, Str03G003123.mRNA1, Str03G003123.mRNA2, Str11G001425.mRNA1, Str02G007919.mRNA1, Str11G001773.mRNA1, Str11G001773.mRNA2, Str09G001273.mRNA1, Str03G003401.mRNA1, Str02G007852.mRNA1, Str08G002737.mRNA1, Str02G007787.mRNA1…	0.310303
B 09192 Unclassified: genetic information processing	A09190 Not Included in Pathway or Brite	7	1842	41	19034	0.0963546	1.76423	[Str09G003515.mRNA1, Str09G003520.mRNA1, Str09G003530.mRNA1, Str09G000610.mRNA1, Str10G002995.mRNA1, Str09G000683.mRNA1, Str10G003028.mRNA1]	0.308335
00536 Glycosaminoglycan binding proteins	A09180 Brite Hierarchies	4	1842	20	19034	0.121495	2.06667	[Str04G003512.mRNA1, Str07G001565.mRNA1, Str04G003588.mRNA1, Str07G001587.mRNA1]	0.382412
00903 Limonene and pinene degradation	A09100 Metabolism	3	1842	13	19034	0.124309	2.38462	[Str11G002555.mRNA1, Str11G002555.mRNA2, Str05G001132.mRNA1]	0.384956
04712 Circadian rhythm - plant	A09150 Organismal Systems	15	1842	114	19034	0.136404	1.35965	[Str02G003199.mRNA1, Str05G000818.mRNA1, Str01G001637.mRNA2, Str01G001640.mRNA1, Str01G001637.mRNA3, Str01G001637.mRNA1, Str02G003150.mRNA1, Str02G003124.mRNA1, Str05G000867.mRNA1, Str01G001642.mRNA1, Str05G000864.mRNA1, Str05G000864.mRNA2, Str02G003249.mRNA1, Str05G000820.mRNA1, Str02G003171.mRNA1]	0.415708
00600 Sphingolipid metabolism	A09100 Metabolism	7	1842	45	19034	0.140105	1.60741	[Str03G002862.mRNA1, Str03G002862.mRNA2, Str03G002861.mRNA1, Str03G002851.mRNA1, Str03G002860.mRNA1, Str03G002874.mRNA1, Str03G002864.mRNA1]	0.420315
00030 Pentose phosphate pathway	A09100 Metabolism	14	1842	106	19034	0.143327	1.36478	[Str10G001044.mRNA1, Str07G002088.mRNA1, Str06G002092.mRNA1, Str06G002092.mRNA2, Str01G003103.mRNA2, Str10G001086.mRNA1, Str08G003255.mRNA1, Str07G002905.mRNA1, Str06G002094.mRNA1, Str06G002094.mRNA2, Str08G003273.mRNA1, Str11G000026.mRNA2, Str10G001568.mRNA1, Str11G000026.mRNA1]	0.423365
04070 Phosphatidylinositol signaling system	A09130 Environmental Information Processing	21	1842	170	19034	0.14612	1.27647	[Str05G002276.mRNA1, Str05G002251.mRNA1, Str05G002251.mRNA2, Str02G007855.mRNA1, Str01G000728.mRNA1, Str05G002276.mRNA2, Str01G000726.mRNA1, Str06G002666.mRNA2, Str02G007852.mRNA1, Str01G000726.mRNA2, Str01G000726.mRNA3, Str01G000033.mRNA2, Str01G000033.mRNA1, Str01G000034.mRNA2, Str06G002666.mRNA1, Str01G000034.mRNA1, Str01G000730.mRNA1, Str08G002145.mRNA1, Str08G002169.mRNA2, Str02G007860.mRNA1…	0.425075
00998 Biosynthesis of various secondary metabolites - part 2	A09100 Metabolism	3	1842	14	19034	0.147382	2.21429	[Str02G001528.mRNA1, Str09G001283.mRNA1, Str02G001530.mRNA1]	0.422349
99980 Enzymes with EC numbers	A09190 Not Included in Pathway or Brite	77	1842	708	19034	0.150653	1.12382	[Str08G001244.mRNA2, Str08G001244.mRNA1, Str08G000933.mRNA1, Str08G002256.mRNA1, Str06G003042.mRNA2, Str06G003042.mRNA1, Str06G003205.mRNA1, Str08G000933.mRNA3, Str07G000139.mRNA1, Str08G000015.mRNA1, Str06G000396.mRNA2, Str04G001346.mRNA1, Str11G002519.mRNA1, Str06G000396.mRNA1, Str04G000259.mRNA1, Str02G000294.mRNA1, Str06G000577.mRNA1, Str11G000967.mRNA1, Str06G000577.mRNA2, Str08G002036.mRNA2…	0.425373
01009 Protein phosphatases and associated proteins	A09180 Brite Hierarchies	72	1842	662	19034	0.159747	1.12387	[Str11G001503.mRNA2, Str11G001503.mRNA1, Str03G001793.mRNA1, Str03G001793.mRNA2, Str04G004169.mRNA1, Str01G000728.mRNA1, Str01G002887.mRNA1, Str02G007362.mRNA1, Str03G002779.mRNA1, Str01G002372.mRNA1, Str05G003200.mRNA1, Str01G002372.mRNA2, Str08G002826.mRNA2, Str05G003139.mRNA1, Str03G002779.mRNA2, Str04G001749.mRNA1, Str02G001804.mRNA1, Str01G000034.mRNA2, Str04G001751.mRNA1, Str01G000034.mRNA1…	0.444512
03040 Spliceosome	A09120 Genetic Information Processing	40	1842	355	19034	0.174628	1.16432	[Str10G001188.mRNA1, Str01G002887.mRNA1, Str01G004014.mRNA1, Str02G002096.mRNA1, Str04G004167.mRNA1, Str02G006125.mRNA1, Str02G007362.mRNA1, Str10G000782.mRNA1, Str05G003140.mRNA1, Str04G004137.mRNA1, Str02G002134.mRNA1, Str04G004128.mRNA1, Str02G006158.mRNA1, Str04G004080.mRNA1, Str04G004140.mRNA1, Str04G004130.mRNA1, Str04G004132.mRNA1, Str04G004135.mRNA1, Str08G000123.mRNA1, Str10G001182.mRNA1…	0.478979
00300 Lysine biosynthesis	A09100 Metabolism	4	1842	23	19034	0.177418	1.7971	[Str11G001935.mRNA1, Str11G001940.mRNA1, Str11G001937.mRNA1, Str11G001930.mRNA1]	0.479778
B 09105 Amino acid metabolism	A09100 Metabolism	103	1842	980	19034	0.196618	1.08605	[Str06G003140.mRNA1, Str06G003140.mRNA2, Str02G002223.mRNA1, Str01G002660.mRNA1, Str10G002412.mRNA1, Str02G003251.mRNA1, Str11G002020.mRNA1, Str02G003123.mRNA1, Str01G004095.mRNA1, Str01G004095.mRNA2, Str01G000800.mRNA1, Str09G003646.mRNA1, Str01G000758.mRNA1, Str10G003586.mRNA1, Str02G005242.mRNA1, Str03G002969.mRNA1, Str02G003973.mRNA1, Str08G002790.mRNA1, Str06G001801.mRNA1, Str03G000349.mRNA1…	0.524316
00944 Flavone and flavonol biosynthesis	A09100 Metabolism	2	1842	9	19034	0.214072	2.2963	[Str06G001596.mRNA2, Str06G001596.mRNA1]	0.563038
03410 Base excision repair	A09120 Genetic Information Processing	8	1842	60	19034	0.221177	1.37778	[Str09G002620.mRNA1, Str08G000067.mRNA1, Str09G002621.mRNA1, Str08G000067.mRNA2, Str09G001389.mRNA1, Str03G002924.mRNA1, Str09G002595.mRNA1, Str09G001317.mRNA1]	0.573864
B 09121 Transcription	A09120 Genetic Information Processing	57	1842	534	19034	0.234158	1.103	[Str10G001188.mRNA1, Str01G002887.mRNA1, Str02G002096.mRNA1, Str02G007955.mRNA1, Str02G007362.mRNA1, Str02G007961.mRNA1, Str10G000782.mRNA1, Str02G002134.mRNA1, Str04G004080.mRNA1, Str04G004132.mRNA1, Str07G001190.mRNA1, Str02G007964.mRNA1, Str04G004135.mRNA1, Str08G000123.mRNA1, Str02G007954.mRNA1, Str05G003201.mRNA1, Str10G001180.mRNA1, Str04G004138.mRNA1, Str10G001189.mRNA1, Str02G002095.mRNA1…	0.599445
00440 Phosphonate and phosphinate metabolism	A09100 Metabolism	2	1842	10	19034	0.251415	2.06667	[Str03G003123.mRNA1, Str03G003123.mRNA2]	0.635155
00514 Other types of O-glycan biosynthesis	A09100 Metabolism	4	1842	27	19034	0.262108	1.53086	[Str06G001531.mRNA1, Str11G001982.mRNA2, Str11G001982.mRNA1, Str06G001559.mRNA1]	0.653569
99977 Transport	A09190 Not Included in Pathway or Brite	5	1842	36	19034	0.26614	1.43519	[Str02G004351.mRNA1, Str09G003644.mRNA1, Str09G003658.mRNA1, Str02G000037.mRNA1, Str02G004268.mRNA1]	0.655113
00537 Glycosylphosphatidylinositol (GPI)-anchored proteins	A09180 Brite Hierarchies	5	1842	36	19034	0.26614	1.43519	[Str02G004535.mRNA1, Str02G004579.mRNA1, Str02G004542.mRNA1, Str02G004584.mRNA1, Str02G004578.mRNA1]	0.655113
04990 Domain-containing proteins not elsewhere classified	A09180 Brite Hierarchies	6	1842	45	19034	0.266533	1.37778	[Str02G002136.mRNA1, Str10G002498.mRNA1, Str08G002868.mRNA1, Str05G001502.mRNA1, Str02G002093.mRNA1, Str05G001479.mRNA1]	0.639679
03008 Ribosome biogenesis in eukaryotes	A09120 Genetic Information Processing	18	1842	159	19034	0.276549	1.16981	[Str05G000841.mRNA1, Str06G002599.mRNA1, Str06G002599.mRNA2, Str05G000850.mRNA1, Str02G005303.mRNA1, Str02G005553.mRNA1, Str07G002979.mRNA1, Str03G002091.mRNA1, Str02G005567.mRNA1, Str02G005490.mRNA1, Str07G001724.mRNA1, Str02G005353.mRNA1, Str02G005528.mRNA1, Str02G005357.mRNA1, Str05G000850.mRNA2, Str05G000849.mRNA1, Str08G001761.mRNA1, Str10G001654.mRNA1]	0.655524
01002 Peptidases and inhibitors	A09180 Brite Hierarchies	77	1842	743	19034	0.276859	1.07088	[Str05G000588.mRNA1, Str05G003417.mRNA1, Str05G000600.mRNA1, Str01G000067.mRNA1, Str09G000531.mRNA1, Str08G003258.mRNA2, Str03G003266.mRNA1, Str04G001654.mRNA1, Str06G000209.mRNA2, Str03G003266.mRNA2, Str02G004579.mRNA1, Str07G001190.mRNA1, Str06G000209.mRNA1, Str04G002252.mRNA1, Str02G004581.mRNA1, Str01G004441.mRNA1, Str02G007403.mRNA1, Str01G003927.mRNA2, Str01G005022.mRNA1, Str04G003542.mRNA1…	0.648254
00902 Monoterpenoid biosynthesis	A09100 Metabolism	10	1842	83	19034	0.280683	1.24498	[Str10G003120.mRNA1, Str04G001038.mRNA1, Str04G001032.mRNA1, Str10G003124.mRNA1, Str04G001024.mRNA1, Str10G003535.mRNA1, Str06G000577.mRNA1, Str04G001040.mRNA1, Str06G000577.mRNA2, Str02G003096.mRNA1]	0.649291
00997 Biosynthesis of various secondary metabolites - part 3	A09100 Metabolism	2	1842	11	19034	0.288895	1.87879	[Str05G000532.mRNA1, Str05G000500.mRNA2]	0.660331
00052 Galactose metabolism	A09100 Metabolism	12	1842	104	19034	0.304557	1.19231	[Str08G003489.mRNA1, Str06G002016.mRNA11, Str08G000995.mRNA2, Str06G002094.mRNA1, Str08G000995.mRNA1, Str06G002094.mRNA2, Str05G000532.mRNA1, Str08G003424.mRNA2, Str06G002092.mRNA1, Str08G003424.mRNA1, Str06G002092.mRNA2, Str05G000500.mRNA2]	0.687942
00450 Selenocompound metabolism	A09100 Metabolism	4	1842	30	19034	0.329732	1.37778	[Str07G002609.mRNA1, Str02G005960.mRNA1, Str05G002587.mRNA1, Str05G002587.mRNA2]	0.736146
02000 Transporters	A09180 Brite Hierarchies	138	1842	1377	19034	0.34071	1.03558	[Str05G003047.mRNA2, Str05G003047.mRNA1, Str09G003175.mRNA1, Str09G002887.mRNA1, Str01G002847.mRNA2, Str11G000865.mRNA1, Str03G001344.mRNA1, Str01G002847.mRNA1, Str06G000104.mRNA1, Str10G003113.mRNA1, Str04G000898.mRNA1, Str03G001691.mRNA1, Str09G002011.mRNA1, Str07G001744.mRNA1, Str08G000910.mRNA1, Str02G003878.mRNA1, Str03G001691.mRNA2, Str09G002615.mRNA1, Str01G004609.mRNA1, Str08G002602.mRNA1…	0.751912
00500 Starch and sucrose metabolism	A09100 Metabolism	30	1842	286	19034	0.348315	1.08392	[Str06G002564.mRNA2, Str07G002088.mRNA1, Str06G002564.mRNA1, Str04G004619.mRNA1, Str08G003245.mRNA1, Str08G002777.mRNA2, Str01G000871.mRNA1, Str08G002777.mRNA1, Str09G002738.mRNA1, Str09G002206.mRNA1, Str06G002931.mRNA1, Str06G002931.mRNA2, Str08G003955.mRNA2, Str06G002913.mRNA3, Str06G002913.mRNA2, Str06G002913.mRNA1, Str01G000873.mRNA2, Str01G000873.mRNA1, Str08G003489.mRNA1, Str08G000995.mRNA2…	0.759961
03041 Spliceosome	A09180 Brite Hierarchies	65	1842	642	19034	0.367998	1.04621	[Str02G006831.mRNA1, Str10G001188.mRNA1, Str01G002887.mRNA1, Str02G002096.mRNA1, Str02G005338.mRNA1, Str02G007362.mRNA1, Str10G000782.mRNA1, Str02G004434.mRNA1, Str02G002134.mRNA1, Str04G004080.mRNA1, Str04G004132.mRNA1, Str04G004135.mRNA1, Str08G000123.mRNA1, Str05G003201.mRNA1, Str06G002923.mRNA1, Str10G001180.mRNA1, Str04G004138.mRNA1, Str10G001189.mRNA1, Str10G000371.mRNA1, Str02G002095.mRNA1…	0.793883
00640 Propanoate metabolism	A09100 Metabolism	10	1842	91	19034	0.385567	1.13553	[Str02G001713.mRNA1, Str10G000158.mRNA1, Str01G003659.mRNA1, Str02G001826.mRNA1, Str03G000567.mRNA2, Str03G000567.mRNA1, Str10G000159.mRNA1, Str10G000023.mRNA1, Str01G003872.mRNA2, Str01G003872.mRNA1]	0.822544
04144 Endocytosis	A09140 Cellular Processes	38	1842	372	19034	0.387123	1.05556	[Str09G001372.mRNA1, Str01G002887.mRNA1, Str01G004014.mRNA1, Str02G002869.mRNA1, Str06G002666.mRNA2, Str10G003301.mRNA1, Str01G000127.mRNA1, Str02G007362.mRNA1, Str04G000638.mRNA1, Str09G001432.mRNA1, Str05G003140.mRNA1, Str09G000721.mRNA1, Str02G001085.mRNA1, Str08G003361.mRNA1, Str08G003431.mRNA1, Str10G003145.mRNA1, Str02G004045.mRNA1, Str08G000123.mRNA1, Str07G000479.mRNA1, Str05G003201.mRNA1…	0.816786
04016 MAPK signaling pathway - plant	A09130 Environmental Information Processing	36	1842	352	19034	0.388562	1.05682	[Str06G000796.mRNA1, Str08G001695.mRNA2, Str11G001098.mRNA1, Str01G000728.mRNA1, Str08G001695.mRNA1, Str02G002138.mRNA1, Str01G000726.mRNA1, Str02G002091.mRNA1, Str03G001507.mRNA1, Str05G002399.mRNA2, Str01G000726.mRNA2, Str01G000726.mRNA3, Str05G002408.mRNA1, Str08G002094.mRNA1, Str08G002094.mRNA2, Str01G000034.mRNA2, Str01G000034.mRNA1, Str01G000730.mRNA1, Str09G000008.mRNA1, Str10G003210.mRNA1…	0.810912
03013 Nucleocytoplasmic transport	A09120 Genetic Information Processing	21	1842	202	19034	0.398422	1.07426	[Str02G006831.mRNA1, Str02G006107.mRNA1, Str10G001000.mRNA1, Str05G003265.mRNA1, Str10G000976.mRNA1, Str05G003265.mRNA2, Str08G002499.mRNA1, Str02G006778.mRNA1, Str10G001001.mRNA1, Str08G002544.mRNA1, Str07G001724.mRNA1, Str02G005391.mRNA1, Str02G001757.mRNA1, Str08G003361.mRNA1, Str08G002498.mRNA1, Str02G001747.mRNA1, Str08G003431.mRNA1, Str08G001761.mRNA1, Str02G006146.mRNA1, Str01G002281.mRNA2…	0.822549
00999 Biosynthesis of various secondary metabolites - part 1	A09100 Metabolism	2	1842	14	19034	0.398739	1.47619	[Str02G003236.mRNA1, Str02G003438.mRNA1]	0.814445
00970 Aminoacyl-tRNA biosynthesis	A09120 Genetic Information Processing	12	1842	115	19034	0.436847	1.07826	[Str01G002003.mRNA1, Str08G003473.mRNA1, Str10G001621.mRNA1, Str01G000693.mRNA1, Str01G002003.mRNA2, Str08G003407.mRNA1, Str08G003892.mRNA1, Str08G003864.mRNA2, Str08G003864.mRNA1, Str08G003892.mRNA2, Str02G001517.mRNA1, Str01G000065.mRNA1]	0.88289
03000 Transcription factors	A09180 Brite Hierarchies	91	1842	924	19034	0.445558	1.01768	[Str04G003658.mRNA1, Str03G000315.mRNA1, Str03G000315.mRNA2, Str07G000293.mRNA1, Str09G003886.mRNA1, Str04G001830.mRNA1, Str07G000751.mRNA1, Str09G003195.mRNA1, Str11G001363.mRNA1, Str03G003227.mRNA1, Str05G002726.mRNA1, Str02G007555.mRNA1, Str09G003866.mRNA1, Str10G001096.mRNA1, Str08G001877.mRNA1, Str08G001877.mRNA2, Str05G000813.mRNA2, Str05G000813.mRNA1, Str06G002558.mRNA1, Str02G002115.mRNA1…	0.891116
03110 Chaperones and folding catalysts	A09180 Brite Hierarchies	53	1842	536	19034	0.45547	1.02177	[Str01G002887.mRNA1, Str02G008161.mRNA1, Str11G000354.mRNA2, Str03G003784.mRNA1, Str02G007362.mRNA1, Str03G001583.mRNA1, Str11G000351.mRNA1, Str09G002434.mRNA1, Str08G002823.mRNA1, Str02G004579.mRNA1, Str08G000123.mRNA1, Str02G001827.mRNA1, Str05G003201.mRNA1, Str06G002923.mRNA1, Str10G000371.mRNA1, Str02G000702.mRNA1, Str08G000141.mRNA1, Str03G001682.mRNA1, Str02G006639.mRNA1, Str02G006462.mRNA1…	0.901548
00261 Monobactam biosynthesis	A09100 Metabolism	2	1842	16	19034	0.467471	1.29167	[Str05G002587.mRNA1, Str05G002587.mRNA2]	0.915862
99975 Protein processing	A09190 Not Included in Pathway or Brite	2	1842	16	19034	0.467471	1.29167	[Str09G000610.mRNA1, Str09G000683.mRNA1]	0.915862
00061 Fatty acid biosynthesis	A09100 Metabolism	9	1842	87	19034	0.468796	1.06897	[Str05G001826.mRNA1, Str05G001825.mRNA1, Str01G003659.mRNA1, Str01G003749.mRNA1, Str01G003790.mRNA1, Str01G003790.mRNA2, Str01G003723.mRNA1, Str01G003872.mRNA2, Str01G003872.mRNA1]	0.900088
B 09191 Unclassified: metabolism	A09190 Not Included in Pathway or Brite	78	1842	797	19034	0.475895	1.01129	[Str08G001244.mRNA2, Str08G001244.mRNA1, Str08G000933.mRNA1, Str08G002256.mRNA1, Str06G003042.mRNA2, Str06G003042.mRNA1, Str06G003205.mRNA1, Str08G000933.mRNA3, Str07G000139.mRNA1, Str08G000015.mRNA1, Str06G000396.mRNA2, Str04G001346.mRNA1, Str11G002519.mRNA1, Str06G000396.mRNA1, Str04G000259.mRNA1, Str02G000294.mRNA1, Str06G000577.mRNA1, Str11G000967.mRNA1, Str06G000577.mRNA2, Str08G002036.mRNA2…	0.904672
04030 G protein-coupled receptors	A09180 Brite Hierarchies	4	1842	37	19034	0.487055	1.11712	[Str06G003047.mRNA2, Str06G003047.mRNA1, Str01G004603.mRNA2, Str01G004603.mRNA1]	0.916809
00250 Alanine, aspartate and glutamate metabolism	A09100 Metabolism	9	1842	89	19034	0.49679	1.04494	[Str04G001512.mRNA1, Str03G000789.mRNA1, Str11G002020.mRNA1, Str05G000985.mRNA1, Str08G003274.mRNA2, Str04G002959.mRNA1, Str08G003274.mRNA1, Str01G000457.mRNA1, Str05G000980.mRNA1]	0.926055
99973 Transcription	A09190 Not Included in Pathway or Brite	2	1842	17	19034	0.50004	1.21569	[Str10G002995.mRNA1, Str10G003028.mRNA1]	0.923151
00350 Tyrosine metabolism	A09100 Metabolism	11	1842	110	19034	0.501368	1.03333	[Str03G001102.mRNA1, Str03G001101.mRNA1, Str03G000085.mRNA1, Str11G000191.mRNA1, Str06G002733.mRNA1, Str06G002730.mRNA1, Str01G001778.mRNA1, Str03G001101.mRNA2, Str02G000341.mRNA1, Str08G003910.mRNA2, Str08G003910.mRNA1]	0.916787
00950 Isoquinoline alkaloid biosynthesis	A09100 Metabolism	6	1842	59	19034	0.512868	1.05085	[Str03G001102.mRNA1, Str03G001101.mRNA1, Str03G000085.mRNA1, Str06G002733.mRNA1, Str06G002730.mRNA1, Str03G001101.mRNA2]	0.928968
00591 Linoleic acid metabolism	A09100 Metabolism	5	1842	49	19034	0.520236	1.05442	[Str02G004252.mRNA1, Str10G002827.mRNA1, Str02G004356.mRNA1, Str02G004285.mRNA1, Str10G002959.mRNA1]	0.933508
03015 mRNA surveillance pathway	A09120 Genetic Information Processing	27	1842	278	19034	0.522211	1.0036	[Str11G001503.mRNA2, Str06G003085.mRNA1, Str11G001503.mRNA1, Str03G001793.mRNA1, Str03G001793.mRNA2, Str10G000076.mRNA1, Str03G002790.mRNA2, Str03G002790.mRNA1, Str01G002982.mRNA1, Str08G001377.mRNA1, Str08G002826.mRNA2, Str01G002982.mRNA2, Str01G002982.mRNA3, Str11G001402.mRNA1, Str02G004709.mRNA1, Str02G004516.mRNA1, Str10G000100.mRNA1, Str06G003088.mRNA1, Str09G003151.mRNA1, Str11G001504.mRNA1…	0.928375
03036 Chromosome and associated proteins	A09180 Brite Hierarchies	132	1842	1369	19034	0.532878	0.996348	[Str11G001503.mRNA2, Str02G006107.mRNA1, Str11G001503.mRNA1, Str01G004239.mRNA1, Str11G001025.mRNA1, Str10G002805.mRNA1, Str01G000728.mRNA1, Str08G002534.mRNA1, Str08G002826.mRNA2, Str04G002282.mRNA1, Str01G002595.mRNA1, Str01G004236.mRNA1, Str07G001724.mRNA1, Str08G003854.mRNA2, Str01G000800.mRNA1, Str06G002918.mRNA1, Str08G003854.mRNA1, Str11G001402.mRNA1, Str08G003431.mRNA1, Str02G004516.mRNA1…	0.938648
00790 Folate biosynthesis	A09100 Metabolism	5	1842	51	19034	0.556826	1.01307	[Str06G002016.mRNA11, Str05G000532.mRNA1, Str05G002637.mRNA2, Str05G000500.mRNA2, Str05G002637.mRNA1]	0.971914
04146 Peroxisome	A09140 Cellular Processes	17	1842	178	19034	0.560358	0.986891	[Str10G003101.mRNA1, Str08G000653.mRNA1, Str03G003135.mRNA1, Str03G003135.mRNA2, Str01G002584.mRNA2, Str03G002428.mRNA2, Str03G002428.mRNA1, Str10G000092.mRNA1, Str01G002659.mRNA1, Str01G002659.mRNA2, Str01G002584.mRNA1, Str10G001094.mRNA1, Str07G002253.mRNA1, Str08G002115.mRNA4, Str08G002115.mRNA3, Str08G002115.mRNA2, Str08G002115.mRNA1]	0.969268
00965 Betalain biosynthesis	A09100 Metabolism	2	1842	19	19034	0.561188	1.08772	[Str06G002733.mRNA1, Str06G002730.mRNA1]	0.962037
00340 Histidine metabolism	A09100 Metabolism	3	1842	31	19034	0.588419	1	[Str11G002555.mRNA1, Str11G002555.mRNA2, Str05G001132.mRNA1]	0.999792
00360 Phenylalanine metabolism	A09100 Metabolism	10	1842	107	19034	0.594408	0.965732	[Str03G001102.mRNA1, Str03G001101.mRNA1, Str03G000085.mRNA1, Str11G001024.mRNA2, Str06G002733.mRNA1, Str06G002730.mRNA1, Str10G003586.mRNA1, Str11G001024.mRNA1, Str03G001101.mRNA2, Str10G003584.mRNA1]	1.00111
00051 Fructose and mannose metabolism	A09100 Metabolism	10	1842	107	19034	0.594408	0.965732	[Str06G002016.mRNA11, Str06G002094.mRNA1, Str06G002094.mRNA2, Str05G000532.mRNA1, Str06G002092.mRNA1, Str10G001568.mRNA1, Str06G002092.mRNA2, Str05G000500.mRNA2, Str01G003103.mRNA2, Str07G002905.mRNA1]	1.00111
B 09122 Translation	A09120 Genetic Information Processing	117	1842	1231	19034	0.599145	0.982128	[Str11G001503.mRNA2, Str02G006831.mRNA1, Str02G006107.mRNA1, Str06G003085.mRNA1, Str11G001503.mRNA1, Str02G002872.mRNA1, Str08G002499.mRNA1, Str07G002979.mRNA1, Str10G000329.mRNA1, Str01G002982.mRNA1, Str04G000510.mRNA1, Str08G002826.mRNA2, Str01G002982.mRNA2, Str08G002544.mRNA1, Str01G002982.mRNA3, Str07G001724.mRNA1, Str07G003551.mRNA1, Str08G003864.mRNA2, Str08G003864.mRNA1, Str11G001402.mRNA1…	0.991688
03019 Messenger RNA biogenesis	A09180 Brite Hierarchies	80	1842	845	19034	0.601443	0.978304	[Str11G001503.mRNA2, Str06G003085.mRNA1, Str11G001503.mRNA1, Str03G001793.mRNA1, Str03G001793.mRNA2, Str07G002939.mRNA1, Str10G001000.mRNA1, Str05G003220.mRNA1, Str08G002499.mRNA1, Str01G002982.mRNA1, Str08G002826.mRNA2, Str01G002982.mRNA2, Str08G002544.mRNA1, Str01G002982.mRNA3, Str07G001743.mRNA1, Str07G001724.mRNA1, Str05G000159.mRNA1, Str07G001744.mRNA1, Str09G002775.mRNA1, Str11G001402.mRNA1…	0.986983
00280 Valine, leucine and isoleucine degradation	A09100 Metabolism	10	1842	108	19034	0.606468	0.95679	[Str11G002555.mRNA1, Str11G002555.mRNA2, Str02G001713.mRNA1, Str10G000158.mRNA1, Str02G001826.mRNA1, Str03G000567.mRNA2, Str05G001132.mRNA1, Str03G000567.mRNA1, Str10G000159.mRNA1, Str10G000023.mRNA1]	0.986796
B 09193 Unclassified: signaling and cellular processes	A09190 Not Included in Pathway or Brite	9	1842	99	19034	0.6284	0.939394	[Str02G004351.mRNA1, Str09G003644.mRNA1, Str07G001355.mRNA1, Str09G003658.mRNA1, Str01G002104.mRNA1, Str02G000037.mRNA1, Str07G001379.mRNA1, Str02G004732.mRNA1, Str02G004268.mRNA1]	1.01389
00901 Indole alkaloid biosynthesis	A09100 Metabolism	2	1842	22	19034	0.642483	0.939394	[Str06G002733.mRNA1, Str06G002730.mRNA1]	1.02797
00260 Glycine, serine and threonine metabolism	A09100 Metabolism	15	1842	168	19034	0.667411	0.922619	[Str03G000085.mRNA1, Str04G002508.mRNA1, Str05G000698.mRNA1, Str02G005021.mRNA1, Str02G002248.mRNA1, Str02G002223.mRNA1, Str05G000698.mRNA2, Str03G001101.mRNA2, Str03G001102.mRNA1, Str01G004095.mRNA1, Str01G004095.mRNA2, Str03G001101.mRNA1, Str01G004074.mRNA2, Str01G004074.mRNA1, Str02G005028.mRNA1]	1.05903
00071 Fatty acid degradation	A09100 Metabolism	7	1842	81	19034	0.678971	0.893004	[Str11G002555.mRNA1, Str11G002555.mRNA2, Str11G000191.mRNA1, Str01G001778.mRNA1, Str05G001132.mRNA1, Str08G003910.mRNA2, Str08G003910.mRNA1]	1.06854
01004 Lipid biosynthesis proteins	A09180 Brite Hierarchies	20	1842	224	19034	0.681518	0.922619	[Str05G001826.mRNA1, Str09G001405.mRNA1, Str01G004693.mRNA2, Str01G004693.mRNA1, Str05G001825.mRNA1, Str03G003401.mRNA1, Str11G001786.mRNA1, Str09G001343.mRNA1, Str01G003723.mRNA1, Str08G002737.mRNA1, Str08G002614.mRNA1, Str11G001769.mRNA1, Str11G001772.mRNA1, Str09G002967.mRNA1, Str11G001773.mRNA1, Str03G003423.mRNA1, Str01G003749.mRNA1, Str01G003790.mRNA1, Str01G003790.mRNA2, Str11G001773.mRNA2]	1.06383
00510 N-Glycan biosynthesis	A09100 Metabolism	9	1842	105	19034	0.697738	0.885714	[Str02G006703.mRNA1, Str02G006523.mRNA1, Str11G001099.mRNA1, Str11G001099.mRNA2, Str02G006755.mRNA1, Str09G002821.mRNA1, Str02G006701.mRNA1, Str09G002797.mRNA1, Str02G006697.mRNA1]	1.08037
A09190 Not Included in Pathway or Brite	A09190 Not Included in Pathway or Brite	94	1842	1017	19034	0.700859	0.955097	[Str08G001244.mRNA2, Str08G001244.mRNA1, Str09G003515.mRNA1, Str08G000933.mRNA1, Str08G002256.mRNA1, Str06G003042.mRNA2, Str06G003042.mRNA1, Str06G003205.mRNA1, Str10G003028.mRNA1, Str08G000933.mRNA3, Str07G000139.mRNA1, Str02G004732.mRNA1, Str08G000015.mRNA1, Str06G000396.mRNA2, Str04G001346.mRNA1, Str11G002519.mRNA1, Str06G000396.mRNA1, Str04G000259.mRNA1, Str02G000294.mRNA1, Str06G000577.mRNA1…	1.07652
03051 Proteasome	A09180 Brite Hierarchies	19	1842	216	19034	0.703589	0.908951	[Str05G003201.mRNA1, Str01G002887.mRNA1, Str01G004014.mRNA1, Str05G003283.mRNA1, Str08G000146.mRNA1, Str11G001770.mRNA1, Str02G007362.mRNA1, Str05G003140.mRNA1, Str05G003280.mRNA1, Str08G001411.mRNA1, Str04G002523.mRNA1, Str04G001713.mRNA1, Str01G004011.mRNA1, Str02G007226.mRNA1, Str03G002992.mRNA1, Str04G001654.mRNA1, Str04G001552.mRNA1, Str11G001764.mRNA1, Str08G000123.mRNA1]	1.07214
99995 Signaling proteins	A09190 Not Included in Pathway or Brite	2	1842	25	19034	0.711401	0.826667	[Str01G002104.mRNA1, Str02G004732.mRNA1]	1.0755
B 09183 Protein families: signaling and cellular processes	A09180 Brite Hierarchies	309	1842	3280	19034	0.717417	0.973476	[Str06G003022.mRNA3, Str05G003047.mRNA2, Str06G003022.mRNA2, Str01G000728.mRNA1, Str05G003047.mRNA1, Str01G002887.mRNA1, Str06G003022.mRNA1, Str09G003175.mRNA1, Str09G002887.mRNA1, Str01G002847.mRNA2, Str11G000865.mRNA1, Str03G001344.mRNA1, Str01G002847.mRNA1, Str10G003028.mRNA1, Str08G001297.mRNA1, Str10G003113.mRNA1, Str03G001691.mRNA1, Str11G000351.mRNA1, Str07G001744.mRNA1, Str08G000910.mRNA1…	1.07613
00100 Steroid biosynthesis	A09100 Metabolism	6	1842	74	19034	0.733325	0.837838	[Str04G000905.mRNA1, Str04G000841.mRNA1, Str04G000883.mRNA1, Str04G000851.mRNA1, Str04G000838.mRNA1, Str04G000899.mRNA1]	1.09146
00960 Tropane, piperidine and pyridine alkaloid biosynthesis	A09100 Metabolism	4	1842	51	19034	0.740311	0.810458	[Str03G001102.mRNA1, Str03G001101.mRNA1, Str03G000085.mRNA1, Str03G001101.mRNA2]	1.09338
00740 Riboflavin metabolism	A09100 Metabolism	2	1842	27	19034	0.750885	0.765432	[Str05G002637.mRNA2, Str05G002637.mRNA1]	1.10053
04141 Protein processing in endoplasmic reticulum	A09120 Genetic Information Processing	33	1842	379	19034	0.765041	0.899736	[Str10G002805.mRNA1, Str01G002887.mRNA1, Str07G001214.mRNA1, Str01G004014.mRNA1, Str02G008161.mRNA1, Str10G002938.mRNA1, Str03G000153.mRNA1, Str03G003784.mRNA1, Str02G007362.mRNA1, Str05G003140.mRNA1, Str04G002523.mRNA1, Str01G004749.mRNA1, Str03G002007.mRNA1, Str08G002823.mRNA1, Str09G003170.mRNA1, Str04G000662.mRNA1, Str08G000123.mRNA1, Str03G002004.mRNA1, Str05G003201.mRNA1, Str08G000146.mRNA1…	1.11279
01007 Amino acid related enzymes	A09180 Brite Hierarchies	14	1842	169	19034	0.767515	0.856016	[Str11G000578.mRNA1, Str01G002003.mRNA1, Str08G003473.mRNA1, Str10G001621.mRNA1, Str01G002003.mRNA2, Str08G003407.mRNA1, Str02G001517.mRNA1, Str11G000578.mRNA2, Str01G000693.mRNA1, Str08G003892.mRNA1, Str08G003864.mRNA2, Str08G003864.mRNA1, Str08G003892.mRNA2, Str01G000065.mRNA1]	1.10799
00531 Glycosaminoglycan degradation	A09100 Metabolism	2	1842	28	19034	0.768823	0.738095	[Str04G003512.mRNA1, Str04G003588.mRNA1]	1.1016
00730 Thiamine metabolism	A09100 Metabolism	2	1842	29	19034	0.785624	0.712644	[Str09G002126.mRNA1, Str09G002015.mRNA1]	1.11733
04120 Ubiquitin mediated proteolysis	A09120 Genetic Information Processing	25	1842	298	19034	0.802428	0.86689	[Str10G002805.mRNA1, Str10G002938.mRNA1, Str10G003028.mRNA1, Str07G002444.mRNA1, Str07G002508.mRNA1, Str10G000782.mRNA1, Str03G002497.mRNA1, Str03G002007.mRNA1, Str10G002995.mRNA1, Str03G002495.mRNA1, Str02G005608.mRNA1, Str09G003170.mRNA1, Str03G002004.mRNA1, Str02G006857.mRNA1, Str10G000836.mRNA1, Str03G002002.mRNA1, Str09G003186.mRNA1, Str02G006869.mRNA1, Str04G002073.mRNA1, Str10G000800.mRNA1…	1.13284
00330 Arginine and proline metabolism	A09100 Metabolism	8	1842	105	19034	0.808401	0.787302	[Str11G002555.mRNA1, Str11G002555.mRNA2, Str02G003891.mRNA1, Str11G001024.mRNA2, Str11G001024.mRNA1, Str02G003973.mRNA1, Str05G001132.mRNA1, Str02G003897.mRNA1]	1.13294
00130 Ubiquinone and other terpenoid-quinone biosynthesis	A09100 Metabolism	7	1842	94	19034	0.816333	0.769504	[Str03G001056.mRNA1, Str06G001211.mRNA1, Str01G004254.mRNA2, Str09G000305.mRNA1, Str06G001211.mRNA2, Str05G001629.mRNA1, Str01G004410.mRNA1]	1.13577
03021 Transcription machinery	A09180 Brite Hierarchies	38	1842	447	19034	0.823786	0.878449	[Str10G003937.mRNA1, Str02G007963.mRNA1, Str11G001596.mRNA1, Str11G001596.mRNA2, Str10G003960.mRNA1, Str07G000994.mRNA1, Str02G007747.mRNA1, Str02G007955.mRNA1, Str08G003686.mRNA2, Str08G003686.mRNA1, Str02G007961.mRNA1, Str01G002982.mRNA1, Str08G001377.mRNA1, Str01G002982.mRNA2, Str01G002982.mRNA3, Str02G000332.mRNA1, Str07G001190.mRNA1, Str06G002918.mRNA1, Str02G007964.mRNA1, Str01G004726.mRNA2…	1.13789
00910 Nitrogen metabolism	A09100 Metabolism	4	1842	58	19034	0.825301	0.712644	[Str02G004376.mRNA1, Str11G000072.mRNA2, Str11G000072.mRNA1, Str02G004292.mRNA1]	1.13184
00290 Valine, leucine and isoleucine biosynthesis	A09100 Metabolism	2	1842	32	19034	0.829729	0.645833	[Str01G000783.mRNA1, Str01G000758.mRNA1]	1.12984
00860 Porphyrin and chlorophyll metabolism	A09100 Metabolism	6	1842	87	19034	0.858126	0.712644	[Str11G001003.mRNA1, Str06G001321.mRNA1, Str01G004242.mRNA1, Str11G001003.mRNA2, Str01G002524.mRNA1, Str01G004392.mRNA1]	1.16028
00592 alpha-Linolenic acid metabolism	A09100 Metabolism	10	1842	139	19034	0.875613	0.743405	[Str10G002827.mRNA1, Str02G004252.mRNA1, Str09G003842.mRNA1, Str09G003839.mRNA1, Str09G003840.mRNA1, Str02G004356.mRNA1, Str02G004285.mRNA1, Str10G002959.mRNA1, Str09G003843.mRNA1, Str09G003841.mRNA1]	1.17565
A09180 Brite Hierarchies	A09180 Brite Hierarchies	1337	1842	14031	19034	0.882403	0.984653	[Str08G001106.mRNA1, Str02G006107.mRNA1, Str06G003022.mRNA3, Str06G003022.mRNA2, Str07G000293.mRNA1, Str01G002887.mRNA1, Str06G003022.mRNA1, Str09G003195.mRNA1, Str11G000865.mRNA1, Str05G002726.mRNA1, Str10G003028.mRNA1, Str02G000117.mRNA1, Str10G000329.mRNA1, Str10G001686.mRNA1, Str08G003461.mRNA2, Str01G002595.mRNA1, Str05G000159.mRNA1, Str07G001744.mRNA1, Str08G000910.mRNA1, Str11G000616.mRNA1…	1.17654
04040 Ion channels	A09180 Brite Hierarchies	11	1842	154	19034	0.889972	0.738095	[Str03G001928.mRNA1, Str03G001047.mRNA1, Str02G004969.mRNA1, Str03G001047.mRNA2, Str02G004970.mRNA1, Str04G001749.mRNA1, Str10G000081.mRNA1, Str04G001751.mRNA1, Str02G004929.mRNA1, Str03G001924.mRNA1, Str10G000095.mRNA1]	1.17845
A09140 Cellular Processes	A09140 Cellular Processes	65	1842	770	19034	0.895417	0.872294	[Str01G002887.mRNA1, Str03G003135.mRNA1, Str03G003135.mRNA2, Str02G002869.mRNA1, Str10G000880.mRNA1, Str03G002428.mRNA2, Str03G002428.mRNA1, Str06G002666.mRNA2, Str02G007362.mRNA1, Str04G000638.mRNA1, Str09G001432.mRNA1, Str09G000721.mRNA1, Str08G003854.mRNA2, Str02G004579.mRNA1, Str08G003854.mRNA1, Str08G003431.mRNA1, Str08G000123.mRNA1, Str07G000479.mRNA1, Str05G003201.mRNA1, Str11G000525.mRNA2…	1.17753
B 09141 Transport and catabolism	A09140 Cellular Processes	65	1842	770	19034	0.895417	0.872294	[Str01G002887.mRNA1, Str03G003135.mRNA1, Str03G003135.mRNA2, Str02G002869.mRNA1, Str10G000880.mRNA1, Str03G002428.mRNA2, Str03G002428.mRNA1, Str06G002666.mRNA2, Str02G007362.mRNA1, Str04G000638.mRNA1, Str09G001432.mRNA1, Str09G000721.mRNA1, Str08G003854.mRNA2, Str02G004579.mRNA1, Str08G003854.mRNA1, Str08G003431.mRNA1, Str08G000123.mRNA1, Str07G000479.mRNA1, Str05G003201.mRNA1, Str11G000525.mRNA2…	1.17753
04031 GTP-binding proteins	A09180 Brite Hierarchies	12	1842	169	19034	0.902427	0.733728	[Str02G001085.mRNA1, Str09G001372.mRNA1, Str11G000525.mRNA2, Str11G000525.mRNA3, Str09G000782.mRNA1, Str11G000525.mRNA1, Str02G008236.mRNA1, Str10G000189.mRNA1, Str10G003145.mRNA1, Str10G003512.mRNA1, Str09G001432.mRNA1, Str09G000721.mRNA1]	1.17072
00630 Glyoxylate and dicarboxylate metabolism	A09100 Metabolism	11	1842	158	19034	0.907443	0.719409	[Str06G001833.mRNA1, Str01G001588.mRNA1, Str01G001588.mRNA2, Str06G001835.mRNA1, Str04G002508.mRNA1, Str05G000698.mRNA1, Str02G002248.mRNA1, Str02G002223.mRNA1, Str05G000698.mRNA2, Str04G001139.mRNA1, Str04G001140.mRNA1]	1.16932
B 09101 Carbohydrate metabolism	A09100 Metabolism	132	1842	1516	19034	0.917295	0.899736	[Str06G003140.mRNA1, Str10G000031.mRNA1, Str06G003140.mRNA2, Str07G002088.mRNA1, Str02G002223.mRNA1, Str06G002666.mRNA2, Str08G003245.mRNA1, Str08G003255.mRNA1, Str10G002412.mRNA1, Str01G004095.mRNA1, Str01G004095.mRNA2, Str10G003989.mRNA1, Str01G000758.mRNA1, Str03G002969.mRNA1, Str10G001568.mRNA1, Str02G000016.mRNA1, Str01G000873.mRNA2, Str01G000873.mRNA1, Str11G000293.mRNA1, Str10G001044.mRNA1…	1.17414
00062 Fatty acid elongation	A09100 Metabolism	4	1842	71	19034	0.922278	0.58216	[Str03G003699.mRNA1, Str03G003710.mRNA1, Str08G001033.mRNA1, Str08G001393.mRNA1]	1.1727
00760 Nicotinate and nicotinamide metabolism	A09100 Metabolism	2	1842	43	19034	0.92975	0.48062	[Str03G001730.mRNA2, Str03G001730.mRNA1]	1.17442
00196 Photosynthesis - antenna proteins	A09100 Metabolism	2	1842	43	19034	0.92975	0.48062	[Str11G001916.mRNA1, Str11G001916.mRNA2]	1.17442
A09120 Genetic Information Processing	A09120 Genetic Information Processing	268	1842	2991	19034	0.931427	0.925889	[Str11G001503.mRNA2, Str02G006831.mRNA1, Str02G006107.mRNA1, Str11G001503.mRNA1, Str10G002805.mRNA1, Str01G002887.mRNA1, Str05G003283.mRNA1, Str03G003227.mRNA1, Str10G003028.mRNA1, Str10G000329.mRNA1, Str04G000510.mRNA1, Str08G002826.mRNA2, Str07G001724.mRNA1, Str07G001744.mRNA1, Str07G003551.mRNA1, Str08G003864.mRNA2, Str08G003864.mRNA1, Str05G000850.mRNA2, Str01G002132.mRNA1, Str04G004135.mRNA1…	1.16126
03050 Proteasome	A09120 Genetic Information Processing	8	1842	128	19034	0.93647	0.645833	[Str05G003280.mRNA1, Str04G001713.mRNA1, Str05G003283.mRNA1, Str03G002992.mRNA1, Str04G001654.mRNA1, Str11G001770.mRNA1, Str04G001552.mRNA1, Str11G001764.mRNA1]	1.16001
99981 Carbohydrate metabolism	A09190 Not Included in Pathway or Brite	1	1842	28	19034	0.942274	0.369048	[Str02G002486.mRNA1]	1.15972
00770 Pantothenate and CoA biosynthesis	A09100 Metabolism	3	1842	63	19034	0.950746	0.492063	[Str11G002555.mRNA1, Str11G002555.mRNA2, Str05G001132.mRNA1]	1.1627
00710 Carbon fixation in photosynthetic organisms	A09100 Metabolism	10	1842	161	19034	0.95567	0.641822	[Str07G003515.mRNA1, Str06G001833.mRNA1, Str06G001835.mRNA1, Str11G000026.mRNA2, Str07G003532.mRNA1, Str11G000026.mRNA1, Str01G003103.mRNA2, Str04G001139.mRNA1, Str04G001140.mRNA1, Str07G002905.mRNA1]	1.16132
00190 Oxidative phosphorylation	A09100 Metabolism	18	1842	264	19034	0.959801	0.704545	[Str05G000539.mRNA1, Str10G000880.mRNA1, Str01G003578.mRNA1, Str05G002112.mRNA1, Str06G002990.mRNA1, Str09G003508.mRNA1, Str11G001003.mRNA1, Str05G002110.mRNA1, Str10G000859.mRNA1, Str11G001489.mRNA2, Str11G001489.mRNA1, Str11G001003.mRNA2, Str02G001247.mRNA1, Str02G001202.mRNA1, Str05G000507.mRNA1, Str05G002227.mRNA1, Str05G002227.mRNA2, Str01G003582.mRNA1]	1.15901
00920 Sulfur metabolism	A09100 Metabolism	2	1842	50	19034	0.960995	0.413333	[Str05G002587.mRNA1, Str05G002587.mRNA2]	1.15319
00400 Phenylalanine, tyrosine and tryptophan biosynthesis	A09100 Metabolism	4	1842	83	19034	0.965562	0.497992	[Str02G005021.mRNA1, Str10G000221.mRNA1, Str02G005028.mRNA1, Str10G000206.mRNA1]	1.15148
B 09131 Membrane transport	A09130 Environmental Information Processing	6	1842	113	19034	0.967956	0.548673	[Str01G002847.mRNA2, Str03G001344.mRNA1, Str01G002847.mRNA1, Str02G004910.mRNA1, Str03G001387.mRNA1, Str07G003046.mRNA1]	1.14721
02010 ABC transporters	A09130 Environmental Information Processing	6	1842	113	19034	0.967956	0.548673	[Str01G002847.mRNA2, Str03G001344.mRNA1, Str01G002847.mRNA1, Str02G004910.mRNA1, Str03G001387.mRNA1, Str07G003046.mRNA1]	1.14721
03010 Ribosome	A09120 Genetic Information Processing	41	1842	546	19034	0.968612	0.775946	[Str01G004460.mRNA1, Str02G002872.mRNA1, Str03G003137.mRNA1, Str09G003395.mRNA1, Str02G008201.mRNA1, Str08G000700.mRNA2, Str08G000700.mRNA1, Str10G000329.mRNA1, Str08G001877.mRNA1, Str08G001877.mRNA2, Str04G000510.mRNA1, Str10G000370.mRNA1, Str06G002392.mRNA2, Str01G004300.mRNA1, Str06G002392.mRNA1, Str08G001914.mRNA2, Str08G001914.mRNA1, Str02G007786.mRNA1, Str07G003551.mRNA1, Str02G002944.mRNA1…	1.13398
03020 RNA polymerase	A09120 Genetic Information Processing	4	1842	90	19034	0.979075	0.459259	[Str07G001190.mRNA1, Str08G001018.mRNA1, Str08G001383.mRNA1, Str08G003019.mRNA1]	1.13929
04145 Phagosome	A09140 Cellular Processes	10	1842	176	19034	0.979781	0.587121	[Str10G000859.mRNA1, Str08G003854.mRNA2, Str02G004535.mRNA1, Str10G000880.mRNA1, Str02G004579.mRNA1, Str08G003854.mRNA1, Str02G004542.mRNA1, Str02G004584.mRNA1, Str09G003508.mRNA1, Str02G004578.mRNA1]	1.13324
B 09107 Glycan biosynthesis and metabolism	A09100 Metabolism	15	1842	243	19034	0.980855	0.63786	[Str02G006703.mRNA1, Str02G006523.mRNA1, Str11G001099.mRNA1, Str11G001099.mRNA2, Str06G001531.mRNA1, Str09G002797.mRNA1, Str06G001559.mRNA1, Str04G003512.mRNA1, Str02G006755.mRNA1, Str09G002821.mRNA1, Str02G006701.mRNA1, Str11G001982.mRNA2, Str04G003588.mRNA1, Str11G001982.mRNA1, Str02G006697.mRNA1]	1.12769
03012 Translation factors	A09180 Brite Hierarchies	14	1842	232	19034	0.98261	0.623563	[Str06G003085.mRNA1, Str10G001458.mRNA1, Str03G003643.mRNA1, Str11G002452.mRNA1, Str01G004999.mRNA1, Str11G000988.mRNA1, Str11G000988.mRNA2, Str05G003431.mRNA1, Str11G002390.mRNA1, Str09G003853.mRNA1, Str03G003647.mRNA1, Str11G002390.mRNA2, Str01G003908.mRNA1, Str06G003088.mRNA1]	1.12298
03011 Ribosome	A09180 Brite Hierarchies	41	1842	579	19034	0.989255	0.731721	[Str01G004460.mRNA1, Str02G002872.mRNA1, Str03G003137.mRNA1, Str09G003395.mRNA1, Str02G008201.mRNA1, Str08G000700.mRNA2, Str08G000700.mRNA1, Str10G000329.mRNA1, Str08G001877.mRNA1, Str08G001877.mRNA2, Str04G000510.mRNA1, Str10G000370.mRNA1, Str06G002392.mRNA2, Str01G004300.mRNA1, Str06G002392.mRNA1, Str08G001914.mRNA2, Str08G001914.mRNA1, Str02G007786.mRNA1, Str07G003551.mRNA1, Str02G002944.mRNA1…	1.12389
B 09132 Signal transduction	A09130 Environmental Information Processing	66	1842	874	19034	0.989256	0.78032	[Str06G000796.mRNA1, Str05G002251.mRNA1, Str11G001098.mRNA1, Str05G002251.mRNA2, Str01G000728.mRNA1, Str02G002138.mRNA1, Str06G002666.mRNA2, Str03G001507.mRNA1, Str05G002399.mRNA2, Str02G005701.mRNA1, Str05G002408.mRNA1, Str01G000034.mRNA2, Str01G000034.mRNA1, Str03G003820.mRNA1, Str03G003820.mRNA2, Str09G000008.mRNA1, Str03G000632.mRNA1, Str03G001181.mRNA1, Str06G000797.mRNA2, Str06G000797.mRNA1…	1.11728
03018 RNA degradation	A09120 Genetic Information Processing	11	1842	205	19034	0.991328	0.554472	[Str07G001477.mRNA1, Str07G001743.mRNA1, Str06G002094.mRNA1, Str06G002094.mRNA2, Str07G001744.mRNA1, Str07G001806.mRNA1, Str03G002790.mRNA2, Str06G002092.mRNA1, Str03G002790.mRNA1, Str06G002092.mRNA2, Str07G001476.mRNA1]	1.11307
03009 Ribosome biogenesis	A09180 Brite Hierarchies	41	1842	591	19034	0.992949	0.716864	[Str05G000841.mRNA1, Str06G002599.mRNA1, Str06G002599.mRNA2, Str01G002887.mRNA1, Str01G004014.mRNA1, Str02G005303.mRNA1, Str07G002979.mRNA1, Str04G000788.mRNA1, Str02G007362.mRNA1, Str03G002091.mRNA1, Str05G003140.mRNA1, Str02G005490.mRNA1, Str07G001724.mRNA1, Str02G001757.mRNA1, Str03G003705.mRNA1, Str02G005528.mRNA1, Str02G005357.mRNA1, Str03G003705.mRNA3, Str03G003705.mRNA2, Str02G001747.mRNA1…	1.10841
04121 Ubiquitin system	A09180 Brite Hierarchies	76	1842	1006	19034	0.993147	0.780649	[Str11G001098.mRNA1, Str10G002805.mRNA1, Str02G004630.mRNA1, Str08G002148.mRNA1, Str03G000060.mRNA1, Str03G001507.mRNA1, Str10G003028.mRNA1, Str02G000117.mRNA1, Str07G002444.mRNA1, Str10G000782.mRNA1, Str03G002497.mRNA1, Str03G003607.mRNA2, Str09G002008.mRNA1, Str03G003607.mRNA1, Str08G000248.mRNA1, Str03G003266.mRNA1, Str03G003266.mRNA2, Str05G002044.mRNA1, Str02G005197.mRNA1, Str09G002244.mRNA1…	1.10222
02044 Secretion system	A09180 Brite Hierarchies	2	1842	73	19034	0.994826	0.283105	[Str01G003420.mRNA1, Str01G003420.mRNA2]	1.09774
01040 Biosynthesis of unsaturated fatty acids	A09100 Metabolism	2	1842	73	19034	0.994826	0.283105	[Str09G001405.mRNA1, Str09G001343.mRNA1]	1.09774
00565 Ether lipid metabolism	A09100 Metabolism	1	1842	52	19034	0.995009	0.198718	[Str09G001273.mRNA1]	1.08546
B 09108 Metabolism of cofactors and vitamins	A09100 Metabolism	31	1842	488	19034	0.996848	0.656421	[Str11G002555.mRNA1, Str11G002555.mRNA2, Str03G001730.mRNA2, Str03G001730.mRNA1, Str09G002015.mRNA1, Str01G004242.mRNA1, Str05G001825.mRNA1, Str05G000500.mRNA2, Str05G001132.mRNA1, Str01G004410.mRNA1, Str01G003723.mRNA1, Str09G002126.mRNA1, Str05G000532.mRNA1, Str05G001629.mRNA1, Str01G003790.mRNA1, Str01G003790.mRNA2, Str05G001826.mRNA1, Str06G002016.mRNA11, Str05G002637.mRNA2, Str05G002637.mRNA…	1.08133
A09130 Environmental Information Processing	A09130 Environmental Information Processing	72	1842	987	19034	0.996994	0.753799	[Str06G000796.mRNA1, Str05G002251.mRNA1, Str11G001098.mRNA1, Str05G002251.mRNA2, Str01G000728.mRNA1, Str02G002138.mRNA1, Str01G002847.mRNA2, Str06G002666.mRNA2, Str03G001507.mRNA1, Str03G001344.mRNA1, Str01G002847.mRNA1, Str05G002399.mRNA2, Str02G005701.mRNA1, Str05G002408.mRNA1, Str01G000034.mRNA2, Str01G000034.mRNA1, Str03G003820.mRNA1, Str03G003820.mRNA2, Str09G000008.mRNA1, Str03G000632.mRNA1…	1.07541
04147 Exosome	A09180 Brite Hierarchies	90	1842	1225	19034	0.998653	0.759184	[Str01G004537.mRNA1, Str01G000728.mRNA1, Str01G002887.mRNA1, Str07G002088.mRNA1, Str03G003643.mRNA1, Str05G000588.mRNA1, Str02G002869.mRNA1, Str02G008236.mRNA1, Str02G007362.mRNA1, Str09G001432.mRNA1, Str09G000721.mRNA1, Str05G000600.mRNA1, Str02G005016.mRNA1, Str08G003854.mRNA2, Str01G000034.mRNA2, Str02G005017.mRNA1, Str06G002016.mRNA2, Str01G000034.mRNA1, Str06G002016.mRNA1, Str08G003854.mRNA1…	1.07118
03016 Transfer RNA biogenesis	A09180 Brite Hierarchies	26	1842	444	19034	0.998737	0.605105	[Str01G002003.mRNA1, Str08G003473.mRNA1, Str10G001621.mRNA1, Str01G002003.mRNA2, Str08G003407.mRNA1, Str05G001277.mRNA1, Str04G002348.mRNA1, Str02G001517.mRNA1, Str07G001724.mRNA1, Str01G000693.mRNA1, Str08G003892.mRNA1, Str08G003864.mRNA2, Str08G003864.mRNA1, Str08G003892.mRNA2, Str08G001761.mRNA1, Str02G005648.mRNA1, Str02G005638.mRNA1, Str11G001239.mRNA1, Str09G002658.mRNA1, Str01G002073.mRNA2…	1.06532
04130 SNARE interactions in vesicular transport	A09120 Genetic Information Processing	2	1842	90	19034	0.998901	0.22963	[Str02G005648.mRNA1, Str02G005638.mRNA1]	1.05961
00270 Cysteine and methionine metabolism	A09100 Metabolism	7	1842	179	19034	0.998933	0.404097	[Str11G000578.mRNA1, Str06G001833.mRNA1, Str06G001835.mRNA1, Str04G000006.mRNA1, Str04G002008.mRNA1, Str02G006999.mRNA1, Str11G000578.mRNA2]	1.05382
00562 Inositol phosphate metabolism	A09100 Metabolism	4	1842	136	19034	0.99941	0.303922	[Str06G002666.mRNA1, Str06G002666.mRNA2, Str08G002145.mRNA1, Str08G002169.mRNA2]	1.04856
00195 Photosynthesis	A09100 Metabolism	2	1842	98	19034	0.999476	0.210884	[Str05G002227.mRNA1, Str05G002227.mRNA2]	1.04293
03060 Protein export	A09120 Genetic Information Processing	2	1842	101	19034	0.999604	0.20462	[Str01G003420.mRNA1, Str01G003420.mRNA2]	1.03743
00194 Photosynthesis proteins	A09180 Brite Hierarchies	4	1842	142	19034	0.99964	0.29108	[Str11G001916.mRNA1, Str11G001916.mRNA2, Str05G002227.mRNA1, Str05G002227.mRNA2]	1.03189
04131 Membrane trafficking	A09180 Brite Hierarchies	129	1842	1755	19034	0.999854	0.759544	[Str02G006107.mRNA1, Str03G001560.mRNA1, Str07G002939.mRNA1, Str10G002805.mRNA1, Str01G000728.mRNA1, Str01G002887.mRNA1, Str02G000137.mRNA1, Str02G008236.mRNA1, Str06G002666.mRNA2, Str02G005016.mRNA1, Str05G000119.mRNA1, Str04G001654.mRNA1, Str05G002044.mRNA1, Str01G000768.mRNA1, Str08G003431.mRNA1, Str03G002425.mRNA1, Str02G004516.mRNA1, Str08G000123.mRNA1, Str02G005019.mRNA1, Str11G000525.mRNA2…	1.02659
B 09123 Folding, sorting and degradation	A09120 Genetic Information Processing	74	1842	1127	19034	0.999947	0.678497	[Str10G002805.mRNA1, Str01G002887.mRNA1, Str02G008161.mRNA1, Str05G003283.mRNA1, Str03G003784.mRNA1, Str01G003420.mRNA2, Str02G007362.mRNA1, Str10G003028.mRNA1, Str07G002444.mRNA1, Str10G000782.mRNA1, Str03G002497.mRNA1, Str07G001743.mRNA1, Str07G001744.mRNA1, Str04G001654.mRNA1, Str08G002823.mRNA1, Str08G000123.mRNA1, Str05G003201.mRNA1, Str11G001770.mRNA1, Str06G002092.mRNA1, Str06G002092.mRNA2…	1.02122
00520 Amino sugar and nucleotide sugar metabolism	A09100 Metabolism	7	1842	221	19034	0.999952	0.3273	[Str03G001735.mRNA1, Str07G002088.mRNA1, Str03G001735.mRNA2, Str02G002610.mRNA1, Str02G002599.mRNA1, Str03G001650.mRNA1, Str03G001736.mRNA1]	1.01582
B 09102 Energy metabolism	A09100 Metabolism	36	1842	656	19034	0.999973	0.567073	[Str11G001916.mRNA1, Str07G003515.mRNA1, Str11G001916.mRNA2, Str06G001835.mRNA1, Str10G000880.mRNA1, Str02G004292.mRNA1, Str01G003578.mRNA1, Str06G002990.mRNA1, Str05G002587.mRNA1, Str05G002587.mRNA2, Str10G000859.mRNA1, Str11G000072.mRNA2, Str11G000072.mRNA1, Str05G000507.mRNA1, Str05G002227.mRNA1, Str05G002227.mRNA2, Str04G001140.mRNA1, Str01G003582.mRNA1, Str05G000539.mRNA1, Str02G004376.mRNA1…	1.0105
04075 Plant hormone signal transduction	A09130 Environmental Information Processing	24	1842	502	19034	0.999986	0.494024	[Str08G001462.mRNA1, Str03G000632.mRNA1, Str03G000808.mRNA1, Str11G001098.mRNA1, Str03G001181.mRNA1, Str06G001726.mRNA1, Str06G001726.mRNA2, Str06G001726.mRNA3, Str02G005697.mRNA1, Str03G001507.mRNA1, Str05G000491.mRNA1, Str02G005701.mRNA1, Str08G001096.mRNA1, Str08G002094.mRNA1, Str08G002094.mRNA2, Str04G000610.mRNA1, Str04G000370.mRNA1, Str03G003820.mRNA1, Str05G000490.mRNA1, Str03G003820.mRNA2…	1.00522
B 09182 Protein families: genetic information processing	A09180 Brite Hierarchies	741	1842	8880	19034	1	0.862275	[Str02G006831.mRNA1, Str02G006107.mRNA1, Str03G001560.mRNA1, Str07G000293.mRNA1, Str10G002805.mRNA1, Str01G000728.mRNA1, Str01G002887.mRNA1, Str09G003195.mRNA1, Str04G002348.mRNA1, Str05G002726.mRNA1, Str02G007555.mRNA1, Str01G002001.mRNA1, Str10G003028.mRNA1, Str02G000117.mRNA1, Str10G000329.mRNA1, Str10G001686.mRNA1, Str11G000351.mRNA1, Str01G002595.mRNA1, Str05G000159.mRNA1, Str07G001744.mRNA1…	1
