# Supplementary material for: Integrated genomic and DNA methylome analyses reveal epigenetic regulation of stevia glycoside biosynthesis in Stevia rebaudiana
Source: Hortic Res. 2025 Sep 2;12(12):uhaf226. doi: 10.1093/hr/uhaf226 (PMC12680500; doi:10.1093/hr/uhaf226)
Supplement: Web_Material_uhaf226 [file web_material_uhaf226.zip › Table S4. Nanopore sequencing results of S. rebaudiana tissues.xlsx]

## Sheet: 1
Table S4 Nanopore sequencing results of S. rebaudiana tissue.
Table S4. Nanopore sequencing results of S. rebaudiana tissues
Line id	Number of reads	Number of bases	Reads N50	Mean coverage	MeanQ
SrF	2590628	24957589610	18929	16.7205	10.35
SrL	2214809	32974801471	27072	22.0916	10.38
SrS	1797220	22898548860	29960	15.341	10.27
Median	2.20089e+06	26943646647	25320.3	18.051	10.3333
Sum	6602657	80830939941	75961
