# Supplementary material for: Integrated genomic and DNA methylome analyses reveal epigenetic regulation of stevia glycoside biosynthesis in Stevia rebaudiana
Source: Hortic Res. 2025 Sep 2;12(12):uhaf226. doi: 10.1093/hr/uhaf226 (PMC12680500; doi:10.1093/hr/uhaf226)
Supplement: Web_Material_uhaf226 [file web_material_uhaf226.zip › Table S5. The DMR-mediated DEGs of GC contexts in SrS_SrL and SrF_SrL groups.xlsx]

## Sheet: Sheet1
Table S5 The DMR -mediated DEGs of GC context in SrS_SrL and SrF_SrL groups
GeneID	corr	P-value	S1L_FPKM	S1F_FPKM	S1S_FPKM	S1L_MethylationLevel	S1F_MethylationLevel	S1S_MethylationLevel	S1LvsS1F	S1LvsS1F	S1LvsS1F S1Fhyper	S1LvsS1F S1Lhyper	S1LvsS1S	S1LvsS1S	S1LvsS1S S1Shyper	S1LvsS1S S1Lhyper
Str01G000015	-0.998	0.04	34.7851	70.3796	20.9009	0.909611	0.887673	0.915847	-	-	-	-	down	-	-	-
Str01G000017	-0.959	0.182	39.3196	16.7855	10.7362	0.919605	0.950514	0.94766	down	-	-	-	down	-	-	-
Str01G000018	-0.978	0.135	16.1386	7.7628	4.41916	0.691096	0.953333	0.975	down	-	-	-	down	-	-	-
Str01G000020	0.705	0.502	0	249.321	0	0.671667	0.721739	0.533272	-	up	-	-	-	-	-	-
Str01G000021	0.996	0.059	20.8852	27.584	0.604645	0.835	0.872222	0.636508	-	-	-	-	down	-	-	-
Str01G000022	-0.489	0.675	53.5366	12.0714	56.2393	0.888667	0.915714	0.914445	down	-	-	-	-	-	-	-
Str01G000023	0.462	0.694	9.61642	8.15724	2.01678	0.921651	0.912713	0.9148	-	-	-	-	down	-	-	-
Str01G000061	0.152	0.903	45.9149	35.5744	7.71458	0.77963	0.78032	0.77971	-	-	-	-	down	-	-	-
Str01G000070	-0.539	0.638	454.011	93.1729	341.612	0.691939	0.829592	0.880435	down	-	-	-	-	-	-	-
Str01G000076	0.012	0.992	102.919	69.3937	18.033	0.247851	0.465774	0.273611	down	-	-	-	down	-	-	-
Str01G000096	-0.327	0.788	35.6709	9.6141	25.8521	0.383851	0.497754	0.633047	down	-	CGS1Fhyper	-	-	-	-	-
Str01G000103	-0.525	0.648	20.841	90.778	20	0.809979	0.809597	0.827632	-	up	-	-	-	-	-	-
Str01G000104	0.682	0.523	2.36912	51.9043	21.2894	0.645834	0.705233	0.717593	-	up	-	-	-	up	-	-
Str01G000118	0.711	0.496	36.1941	11.9464	75.2402	0.134921	0.19596	0.293899	down	-	-	-	-	-	-	-
Str01G000122	-0.593	0.596	0.674311	15.5702	1.74425	0.333333	0.120302	0.131393	-	up	-	-	-	-	-	-
Str01G000124	-0.392	0.744	9.75019	42.0661	17.1051	0.871038	0.868211	0.89459	-	up	-	-	-	-	-	-
Str01G000128	0.977	0.138	0.187284	10.0804	0	0.805409	0.892857	0.777643	-	up	-	-	-	-	-	-
Str01G000130	-0.852	0.351	33.3687	15.122	38.8318	0.668786	0.693357	0.676887	down	-	-	-	-	-	-	-
Str01G000132	-0.929	0.242	1785.73	408.114	65.8579	0.270378	0.480301	0.438254	down	-	CGS1Fhyper	-	down	-	CGS1Shyper	-
Str01G000133	-1	0.001	1904.16	327.589	20.8881	0.568009	0.74354	0.778175	down	-	CGS1Fhyper	-	down	-	CGS1Shyper	-
Str01G000134	-0.728	0.481	73.3095	37.7872	68.7465	0.134338	0.148941	0.14625	down	-	-	-	-	-	-	-
Str01G000139	-0.365	0.762	2.8249	3.52462	21.711	0.823538	0.767389	0.778223	-	-	-	-	-	up	-	-
Str01G000140	0.662	0.539	2.15377	16.7544	9.30868	0.897436	0.926106	0.883024	-	up	-	-	-	-	-	-
Str01G000164	-0.999	0.024	53.4426	3.49252	3.30548	0.485833	0.656209	0.649444	down	-	-	-	down	-	-	-
Str01G000165	-0.921	0.255	43.0117	81.0868	919.739	0.904338	0.887057	0.863843	-	-	-	-	-	up	-	-
Str01G000170	-0.849	0.354	751.817	111.867	440.786	0.523871	0.670988	0.515278	down	-	-	-	down	-	-	-
Str01G000171	-0.15	0.904	537.731	61.2484	366.226	0.576852	0.618567	0.71007	down	-	-	-	-	-	-	-
Str01G000172	0.508	0.661	3.51559	0.188172	26.5961	0.873645	0.891622	0.894436	-	-	-	-	-	up	-	-
Str01G000175	0.711	0.497	0	8.91516	2.10776	0.115654	0.152196	0.150595	-	up	-	-	-	-	-	-
Str01G000189	-0.999	0.03	172.488	102.271	16.4878	0.17414	0.337484	0.506644	down	-	CGS1Fhyper	-	down	-	CGS1Shyper	-
Str01G000190	-0.82	0.388	14.4365	7.92884	3.63809	0.689039	0.736236	0.726182	-	-	-	-	down	-	-	-
Str01G000191	-0.998	0.035	15.5053	9.00008	3.51555	0.522628	0.614673	0.678355	-	-	-	-	down	-	-	-
Str01G000192	-0.999	0.029	2.1058	3.11487	47.013	0.758185	0.754329	0.705214	-	-	-	-	-	up	-	-
Str01G000193	0.881	0.314	2.19184	3.28796	52.1719	0.679503	0.721118	0.764345	-	-	-	-	-	up	-	-
Str01G000194	-0.926	0.247	47.5723	21.3147	5.51634	0.232903	0.284342	0.283944	down	-	-	-	down	-	CGS1Shyper	-
Str01G000195	-0.972	0.151	9.64573	7.32089	73.8793	0.907947	0.901091	0.876054	-	-	-	-	-	up	-	-
Str01G000196	-0.985	0.112	142.238	83.8789	22.9398	0.184045	0.277998	0.330359	down	-	-	-	down	-	-	-
Str01G000197	-0.88	0.316	166.761	95.9668	28.0106	0.523306	0.527032	0.606758	down	-	-	-	down	-	-	-
Str01G000198	-1	0.002	1.60246	2.3925	19.1059	0.883694	0.882589	0.860894	-	-	-	-	-	up	-	-
Str01G000202	-0.549	0.63	17.0095	10.5342	111.76	0.124418	0.200149	0.124351	-	-	-	-	-	up	-	-
Str01G000205	-0.821	0.387	54.1638	12.8385	7.83261	0.316154	0.479157	0.399665	down	-	CGS1Fhyper	-	down	-	-	-
Str01G000206	-0.117	0.926	145.644	583.266	363.752	0.136905	0.119248	0	-	up	-	-	-	-	-	-
Str01G000208	-0.716	0.492	0.433005	30.6127	2.77457	0.77105	0.753889	0.803921	-	up	-	-	-	-	-	-
Str01G000211	0.409	0.732	7.23591	53.7461	25.3394	0.324016	0.429464	0.526118	-	up	-	-	-	-	-	-
Str01G000214	-0.213	0.863	18.8574	79.4747	49.3507	0.187307	0.18373	0.199459	-	up	-	-	-	-	-	-
Str01G000217	0.702	0.505	55.0216	15.9232	86.3396	0.940727	0.923292	0.934917	down	-	-	-	-	-	-	-
Str01G000218	0.61	0.582	119.588	71.6044	120.76	0.766937	0.764249	0.786416	down	-	-	-	-	-	-	-
Str01G000221	-0.965	0.17	12.0042	88.0496	48.5719	0.949983	0.904417	0.938931	-	up	-	-	-	up	-	-
Str01G000243	-0.91	0.272	29.5044	28.3121	7.43157	0.571182	0.647399	0.737463	-	-	-	-	down	-	-	-
Str01G000246	-0.479	0.682	3.53522	38.4864	5.93378	0.306061	0.13359	0.115738	-	up	-	-	-	-	-	-
Str01G000247	-0.548	0.631	0	13.5001	0.14162	0.228423	0.138198	0.142958	-	up	-	-	-	-	-	-
Str01G000248	0.046	0.97	88.6637	39.9243	19.4185	0.686724	0.768071	0.654679	down	-	-	-	down	-	-	-
Str01G000258	-0.55	0.629	238.693	50.6769	81.316	0.472841	0.504628	0.617094	down	-	-	-	down	-	-	-
Str01G000319	0.606	0.586	29.9787	109.327	49.7627	0.600214	0.73518	0.754377	-	up	-	-	-	-	-	-
Str01G000322	-0.476	0.685	51.6961	22.3159	50.526	0.341033	0.534533	0.549216	down	-	-	-	-	-	-	-
Str01G000327	-0.938	0.226	251.85	104.55	19.6231	0.716314	0.763997	0.863759	down	-	CGS1Fhyper	-	down	-	CGS1Shyper	-
Str01G000328	0.937	0.227	1.15296	1.52733	13.0811	0.58947	0.584704	0.599186	-	-	-	-	-	up	-	-
Str01G000341	0.211	0.864	32.7229	62.5551	100.982	0.37589	0.463782	0.401357	-	-	-	-	-	up	-	-
Str01G000344	0.897	0.291	7.14601	28.7463	73.3437	0.771803	0.801167	0.812033	-	-	-	-	-	up	-	CGS1Lhyper
Str01G000345	0.802	0.407	72.5554	222.189	139.467	0.2935	0.475662	0.487637	-	up	-	-	-	-	-	-
Str01G000346	-0.941	0.219	125.15	129.689	42.4606	0.0740171	0.100446	0.161607	-	-	-	-	down	-	-	-
Str01G000356	0.178	0.886	0.905037	6.79251	15.0007	0.116485	0.169697	0.131313	-	-	-	-	-	up	-	-
Str01G000357	-0.118	0.925	13.6747	80.2481	0.673707	0.121222	0.140034	0.156715	-	up	-	-	down	-	-	-
Str01G000363	-0.702	0.505	55.8966	45.121	6.44939	0.874455	0.931736	0.93484	-	-	-	-	down	-	-	-
Str01G000364	-0.076	0.952	0.163387	8.45767	0.067646	0.878937	0.906966	0.94224	-	up	-	-	-	-	-	-
Str01G000365	0.794	0.416	89.9979	46.3943	125.218	0.138344	0.143034	0.200238	down	-	-	-	-	-	-	-
Str01G000371	0.935	0.231	8.60926	207.325	7.09829	0.218939	0.435463	0.295515	-	up	CGS1Fhyper	-	-	-	-	-
Str01G000372	0.636	0.561	1.82223	12.1339	12.7813	0.679808	0.837925	0.715681	-	-	-	-	-	up	-	-
Str01G000378	0.971	0.154	411.977	255.484	422.883	0.17514	0.153322	0.170906	down	-	-	-	-	-	-	-
Str01G000384	-0.474	0.685	100.76	23.1448	12.5246	0.880353	0.874841	0.911465	down	-	-	-	down	-	-	-
Str01G000392	0.968	0.16	9.69492	42.2139	14.6524	0.672093	0.822522	0.730287	-	up	-	-	-	-	-	-
Str01G000402	0.186	0.881	101.729	43.8357	8.18443	0.59332	0.666873	0.558036	down	-	-	-	down	-	-	-
Str01G000420	-0.525	0.648	9.34396	0.895644	6.98707	0.820119	0.893693	0.918408	down	-	-	-	-	-	CGS1Shyper	-
Str01G000421	0.786	0.424	25.2005	3.43054	20.9677	0.950252	0.885903	0.899203	down	-	-	-	-	-	-	-
Str01G000422	-0.999	0.03	28.8845	11.7427	5.4855	0.82089	0.877421	0.902919	down	-	-	-	down	-	-	-
Str01G000435	0.043	0.973	74.2105	23.4391	16.464	0.849161	0.893339	0.814303	down	-	-	-	down	-	-	-
Str01G000439	-0.174	0.888	158.554	56.2353	36.3376	0.738212	0.721162	0.756672	down	-	CGS1Fhyper	-	down	-	-	-
Str01G000441	-0.798	0.411	50.8728	28.9271	7.52744	0.528229	0.7327	0.704032	down	-	-	-	down	-	CGS1Shyper	-
Str01G000445	-0.19	0.878	185.182	49.9324	146.981	0.110886	0.127289	0.149463	down	-	-	-	-	-	-	-
Str01G000447	-0.746	0.464	531.713	380.933	377.184	0.134397	0.147358	0.177494	down	-	-	-	-	-	-	-
Str01G000454	-0.721	0.487	10.1788	1.65548	2.58997	0.59915	0.630202	0.681543	down	-	CGS1Fhyper	-	down	-	-	-
Str01G000459	-0.388	0.747	3.325	55.8973	19.2417	0.68683	0.663153	0.646391	-	up	-	-	-	up	-	-
Str01G000462	-0.656	0.544	127.78	78.0159	3.7736	0.217112	0.72758	0.612015	down	-	CGS1Fhyper	-	down	-	CGS1Shyper	-
Str01G000463	-0.997	0.046	39.6828	27.9369	14.5846	0.529059	0.695412	0.842647	down	-	CGS1Fhyper	-	down	-	CGS1Shyper	-
Str01G000467	-0.061	0.961	23.0513	104.322	110.833	0.721768	0.755664	0.688508	-	up	-	-	-	up	-	-
Str01G000468	0.313	0.797	126.282	42.978	178.837	0.745298	0.823679	0.883934	down	-	-	-	-	-	-	-
Str01G000469	0.038	0.976	321.574	271.309	118.935	0.619361	0.662311	0.630188	-	-	-	-	down	-	-	-
Str01G000473	0.903	0.283	1.65653	118.929	16.3073	0.448168	0.657792	0.559566	-	up	-	-	-	up	-	-
Str01G000475	0.991	0.087	159.788	721.82	450.976	0.12691	0.188435	0.166138	-	up	-	-	-	up	-	-
Str01G000478	-0.092	0.942	0.540273	49.4023	9.61491	0.118129	0.129709	0.162186	-	up	-	-	-	up	-	-
Str01G000479	0.763	0.448	12.7715	97.6003	59.59	0.313321	0.44217	0.294018	-	up	-	-	-	up	-	-
Str01G000491	-0.42	0.724	6.26125	33.3618	10.1393	0.626918	0.623657	0.692211	-	up	-	-	-	-	-	-
Str01G000494	-1	0.013	21.0335	3.84314	0.10618	0.749753	0.817067	0.833816	down	-	CGS1Fhyper	-	down	-	CGS1Shyper	-
Str01G000498	0.952	0.199	22.7339	8.32036	85.9493	0.933959	0.909524	0.961667	down	-	-	-	-	up	-	-
Str01G000499	1	0.011	19.9229	6.05134	77.1849	0.123564	0.114286	0.166468	down	-	-	-	-	up	-	-
Str01G000502	-0.998	0.04	7.36336	7.46885	44.0854	0.773124	0.767504	0.695944	-	-	-	-	-	up	-	-
Str01G000503	-0.906	0.279	137.99	23.1309	105.997	0.45795	0.579502	0.538703	down	-	-	-	-	-	-	-
Str01G000507	-0.009	0.994	37.8537	28.6884	123.168	0.149134	0.163111	0.157084	-	-	-	-	-	up	-	-
Str01G000511	-0.979	0.131	54.1922	16.4463	28.8686	0.55649	0.654838	0.604775	down	-	-	-	down	-	-	-
Str01G000513	0.799	0.411	105.016	36.5773	63.1473	0.370113	0.314764	0.369721	down	-	-	-	down	-	-	-
Str01G000524	0.125	0.92	15.8745	48.6367	44.7968	0.428988	0.401359	0.495224	-	-	-	-	-	up	-	-
Str01G000525	-0.675	0.528	1.79182	12.4431	25.0831	0.801481	0.81434	0.777886	-	-	-	-	-	up	-	-
Str01G000526	-0.626	0.57	340.174	417.843	219.279	0.442668	0.587412	0.746548	-	-	-	-	down	-	CGS1Shyper	-
Str01G000538	-0.869	0.33	3.63336	189.4	12.8402	0.362433	0.325563	0.393495	-	up	-	-	-	-	CGS1Shyper	-
Str01G000541	-0.944	0.214	27.76	7.57452	1.79599	0.622137	0.68443	0.75264	down	-	-	-	down	-	-	-
Str01G000547	0.679	0.525	27.5527	31.5781	90.1054	0.433686	0.50534	0.520659	-	-	-	-	-	up	-	-
Str01G000549	-0.945	0.212	25.2591	28.4794	9.20693	0.737084	0.751607	0.815119	-	-	-	-	down	-	-	-
Str01G000553	0.516	0.655	6.86317	5.91004	31.5971	0.128125	0.230992	0.2373	-	-	-	-	-	up	-	-
Str01G000554	-0.956	0.19	21.1741	16.8034	10.7052	0.757301	0.77521	0.884942	-	-	-	-	down	-	-	-
Str01G000580	-0.888	0.305	21.8832	11.6929	4.24389	0.961913	0.981482	0.980506	down	-	-	-	down	-	-	-
Str01G000581	-0.552	0.628	15.7727	8.48054	3.35823	0.835129	0.883841	0.857804	-	-	-	-	down	-	-	-
Str01G000582	0.988	0.1	0	66.6408	0.212368	0.452754	0.561233	0.431273	-	up	-	-	-	-	-	-
Str01G000584	0.026	0.983	1.04837	17.4568	6.77349	0.573521	0.563657	0.510716	-	up	-	-	-	-	-	-
Str01G000592	-0.989	0.094	72.327	72.9266	23.4395	0.158282	0.147317	0.212222	-	-	-	-	down	-	-	-
Str01G000593	-0.999	0.032	11.9979	1.68773	3.17151	0.649233	0.681126	0.678199	down	-	CGS1Fhyper	-	down	-	-	-
Str01G000600	0.328	0.787	9.43815	3.01764	1.68055	0.319345	0.339738	0.281409	-	-	-	-	down	-	-	-
Str01G000607	-0.981	0.124	10.7846	38.0765	13.4631	0.924668	0.88183	0.930257	-	up	-	-	-	-	-	-
Str01G000611	-0.824	0.384	45.3359	16.9322	38.1571	0.542052	0.690085	0.659227	down	-	CGS1Fhyper	-	-	-	-	-
Str01G000612	-0.997	0.051	30.3108	12.4178	23.4803	0.419701	0.678288	0.536562	down	-	CGS1Fhyper	-	-	-	-	-
Str01G000622	0.589	0.599	2.56641	27.4565	13.1009	0.782297	0.86183	0.900889	-	up	-	-	-	-	-	-
Str01G000623	-0.635	0.562	39.4945	23.4419	20.8055	0.773692	0.775916	0.831602	down	-	-	-	down	-	-	-
Str01G000629	-0.858	0.343	4.78045	39.2095	23.2133	0.496508	0.331579	0.491667	-	up	-	-	-	-	-	-
Str01G000641	-0.713	0.495	37.2039	10.6692	47.7023	0.861602	0.852542	0	down	-	-	-	-	-	-	-
Str01G000642	-0.903	0.283	32.7084	10.1826	41.8496	0.896871	0.926696	0.833333	down	-	-	-	-	-	-	-
Str01G000652	-0.078	0.951	370.142	135.845	217.146	0.185185	0.25	0	down	-	-	-	down	-	-	-
Str01G000654	1	0.01	0.546634	5.43273	12.8869	0.74181	0.773056	0.823613	-	-	-	-	-	up	-	-
Str01G000656	0.216	0.862	0.362682	3.3827	8.25928	0.494012	0.339574	0.509524	-	-	-	-	-	up	-	-
Str01G000660	-0.945	0.211	144.701	32.7257	21.8269	0.637798	0.840683	0.788272	down	-	-	-	-	-	-	-
Str01G000663	-0.565	0.617	34.4654	10.4043	13.5724	0.596387	0.734585	0.589153	down	-	-	-	down	-	-	-
Str01G000667	-0.99	0.091	69.302	83.914	24.6148	0.179167	0.137698	0.247959	-	-	-	-	down	-	-	-
Str01G000668	-0.992	0.079	64.7879	19.5377	68.2677	0.583634	0.624847	0.573459	down	-	CGS1Fhyper	-	-	-	-	-
Str01G000669	-0.129	0.918	31.6072	20.8001	10.3443	0.154275	0.117532	0.160715	down	-	-	-	down	-	-	-
Str01G000670	0.993	0.075	169.669	55.9612	164.247	0.404574	0.312333	0.413032	down	-	-	-	-	-	-	-
Str01G000682	0.912	0.27	76.5562	50.3312	16.9242	0.253968	0.253333	0.235714	down	-	-	-	down	-	-	-
Str01G000689	0.158	0.899	47.4091	15.4159	71.7324	0.915056	0.960562	0.97533	down	-	-	-	-	-	-	-
Str01G000696	-0.9	0.288	13.1338	13.3188	2.49185	0.741799	0.804487	0.889333	-	-	-	-	down	-	-	-
Str01G000726	-0.889	0.303	13.7966	75.2931	111.181	0.957234	0.922285	0.926242	-	up	-	-	-	up	-	-
Str01G000728	0.687	0.518	2.46647	16.5259	24.4035	0.878788	0.934753	0.910256	-	-	-	-	-	up	-	-
Str01G000729	-0.963	0.173	10.3484	2.48339	0.826857	0	0.226852	0.2	down	-	-	-	down	-	-	-
Str01G000730	0.001	0.999	6.22532	18.4651	25.2227	0.942982	0.910714	0.949912	-	-	-	-	-	up	-	-
Str01G000736	0.833	0.373	9.63033	6.95214	1.93409	0.913357	0.919838	0.893333	-	-	-	-	down	-	-	-
Str01G000737	0.941	0.219	40.3376	8.02045	37.0838	0.941854	0.864147	0.969076	down	-	-	-	-	-	-	-
Str01G000738	0.978	0.134	20.0085	14.9034	0.511939	0.821318	0.793951	0.760417	-	-	-	-	down	-	-	-
Str01G000739	-0.96	0.182	0	332.243	0	0.824479	0.755533	0.804497	-	up	-	-	-	-	-	-
Str01G000740	-0.22	0.859	40.4967	16.2423	10.0508	0.949802	0.966071	0.947633	down	-	-	-	down	-	-	-
Str01G000742	0.846	0.358	32.1433	65.3313	17.3212	0.942593	0.95293	0.898276	-	-	-	-	down	-	-	-
Str01G000765	-0.329	0.787	47.5452	17.3036	6.53914	0.88	0.829385	0.946717	down	-	-	-	down	-	-	-
Str01G000771	0.932	0.236	107.341	119.708	19.0885	0.864583	0.9	0.823809	-	-	-	-	down	-	-	-
Str01G000775	-0.918	0.259	48.1646	30.3284	9.15001	0.731447	0.739091	0.833333	down	-	-	-	down	-	-	-
Str01G000792	-0.987	0.104	54.236	20.5733	6.97711	0.812207	0.858761	0.865741	down	-	-	-	down	-	-	-
Str01G000798	-0.728	0.481	51.5274	34.44	9.38974	0.652963	0.610789	0.734967	down	-	-	-	down	-	-	-
Str01G000802	0.764	0.446	22.5649	17.3013	7.29892	0.695833	0	0	-	-	-	-	down	-	-	-
Str01G000804	0.585	0.602	0.362315	152.679	8.24828	0.876458	0.897866	0.761905	-	up	-	-	-	up	-	-
Str01G000807	-0.397	0.74	11.4454	3.45271	15.7355	0.652143	0.8	0.763889	down	-	-	-	-	-	-	-
Str01G000808	0.035	0.978	14.3028	4.83876	19.6871	0.724307	0.789683	0.806197	down	-	-	-	-	-	-	-
Str01G000809	-0.751	0.46	27.0079	103.666	47.7164	0.944445	0.880952	0.885294	-	up	-	-	-	-	-	-
Str01G000810	0.756	0.454	31.5559	122.097	58.5949	0	0.939153	0.898122	-	up	-	-	-	-	-	-
Str01G000812	-0.021	0.986	0.854406	25.075	10.8097	0.86218	0.867442	0.920926	-	up	-	-	-	up	-	-
Str01G000813	-0.187	0.88	0.304084	18.1351	7.15715	0.555555	0.46282	0.26746	-	up	-	-	-	up	-	-
Str01G000814	0.276	0.822	1.9425	25.82	11.6212	0.752041	0.795029	0.864583	-	up	-	-	-	-	-	-
Str01G000817	-0.999	0.025	1.44636	57.0337	24.3795	0.770076	0.635317	0.719136	-	up	-	-	-	up	-	-
Str01G000822	-0.86	0.341	44.9637	13.0358	39.3637	0.70801	0.866667	0.812024	down	-	-	-	-	-	-	-
Str01G000830	0.406	0.734	21.0153	9.51286	11.8565	0.938272	0.796311	1	down	-	-	-	-	-	-	-
Str01G000834	0.999	0.028	4.5403	39.6502	17.0231	0.912281	0.928571	0.918699	-	up	-	-	-	-	-	-
Str01G000849	0.921	0.255	17.7049	67.83	29.2014	0.755226	0.958824	0.874383	-	up	-	-	-	-	-	-
Str01G000850	0.618	0.576	2.54621	39.0072	14.4587	0.70269	0.785714	0.805663	-	up	-	-	-	-	-	-
Str01G000851	0.982	0.122	2.62474	47.0252	15.6442	0.769925	0.904762	0.832321	-	up	-	-	-	-	-	-
Str01G000852	-0.254	0.836	2.08483	32.3121	13.2695	0.843472	0.770202	0.659282	-	up	-	-	-	-	-	-
Str01G000857	0.949	0.204	1.42856	14.3804	21.0565	0.234551	0.347857	0.533333	-	up	-	-	-	up	-	-
Str01G000858	-0.661	0.54	2.36804	20.0413	33.2834	0.925339	0.858452	0.885135	-	up	-	-	-	up	-	-
Str01G000860	-0.297	0.808	4.51779	265.017	51.4615	0.923408	0.924175	0.936576	-	up	-	-	-	up	-	-
Str01G000866	-0.862	0.338	12.023	4.56286	3.89198	0.90408	0.918204	0.937026	down	-	-	-	down	-	-	-
Str01G000869	0.415	0.727	27.1649	7.53935	25.4464	0.629947	0.633333	0.81199	down	-	-	-	-	-	-	-
Str01G000881	-0.94	0.222	25.0603	10.0033	12.8343	0.856443	0.936667	0.954461	down	-	-	-	-	-	-	-
Str01G000882	-0.725	0.484	34.6517	10.899	16.1257	0.720345	0.793141	0.726514	down	-	-	-	down	-	-	-
Str01G000884	-0.814	0.395	7.54901	32.404	13.0462	0.770982	0.70876	0.812302	-	up	-	-	-	-	-	-
Str01G000886	-0.834	0.372	4.5766	42.1607	17.8281	0.843915	0.76422	0.868687	-	up	-	-	-	-	-	-
Str01G000903	-0.951	0.201	75.1239	78.293	8.21526	0.415385	0.5275	0.814815	-	-	-	-	down	-	-	-
Str01G000904	-0.975	0.143	43.491	79.237	7.91706	0.733147	0.659048	0.903226	-	-	-	-	down	-	-	-
Str01G000908	0.944	0.214	207.106	111.51	378.774	0.276111	0.177946	0.328472	down	-	-	-	-	-	-	-
Str01G000909	0.963	0.173	89.8693	45.2762	154.962	0.275362	0.143218	0.348333	down	-	-	-	-	-	-	-
Str01G000910	-0.825	0.382	44.9074	145.107	369.248	0.776241	0.658952	0.63804	-	up	-	-	-	up	-	-
Str01G000911	0.915	0.265	0.960082	5.90289	27.339	0.732353	0.676654	0.902381	-	-	-	-	-	up	-	-
Str01G000915	0.997	0.052	0.418353	10.4304	0.374404	0.53654	0.626488	0.527136	-	up	-	-	-	-	-	-
Str01G000923	0.929	0.242	1.33481	14.8742	4.72285	0.51422	0.536309	0.527174	-	up	-	-	-	-	-	-
Str01G000924	0.887	0.305	0	8.29485	0.473574	0.855876	0.889471	0.831804	-	up	-	-	-	-	-	-
Str01G000925	-0.691	0.515	0	28.626	0	0.85827	0.850042	0.883443	-	up	-	-	-	-	-	-
Str01G000939	-0.198	0.873	1.2559	13.4936	3.6362	0.134243	0.145166	0.206888	-	up	-	-	-	-	-	-
Str01G000940	-0.094	0.94	8.98673	39.2609	11.2482	0.681781	0.720403	0.78933	-	up	-	-	-	-	-	-
Str01G000941	-0.988	0.097	84.1831	359.621	607.5	0.808126	0.760417	0.686971	-	up	-	CGS1Lhyper	-	up	-	-
Str01G000942	-0.623	0.572	3.50229	13.6551	20.9121	0.920413	0.911594	0.9156	-	-	-	-	-	up	-	-
Str01G000943	0.962	0.177	3.48444	13.1488	20.3431	0.896367	0.912956	0.916397	-	-	-	-	-	up	-	-
Str01G000949	-0.553	0.627	5.90272	14.9315	22.3793	0.858978	0.819716	0.839123	-	-	-	-	-	up	-	-
Str01G000951	0.113	0.928	20.5216	20.6521	6.26974	0.798528	0.884242	0.833566	-	-	-	-	down	-	-	-
Str01G000952	-1	0	14.8525	14.979	54.2711	0.848161	0.847937	0.78256	-	-	-	-	-	up	-	CGS1Lhyper
Str01G000962	0.409	0.732	152.582	99.2096	58.9079	0.86922	0.811747	0.849683	down	-	-	-	down	-	-	-
Str01G000963	0.22	0.859	49.4021	14.952	21.9903	0.772893	0.779691	0.721392	down	-	-	-	down	-	-	-
Str01G000964	0.394	0.742	94.3541	17.4378	25.0241	0.682848	0.684481	0.635417	down	-	CGS1Fhyper	-	down	-	-	-
Str01G000965	0.939	0.223	9.485	96.5347	27.4972	0.737333	0.770213	0.754472	-	up	-	-	-	-	-	-
Str01G000968	-0.841	0.364	120.062	73.9292	23.5805	0	0.934591	0.909824	down	-	-	-	down	-	-	-
Str01G000972	-0.216	0.861	1.81551	24.3007	0	0.806732	0.831359	0.873555	-	up	-	-	-	-	-	-
Str01G000973	0.552	0.628	4.34728	23.5028	14.5906	0.751194	0.807692	0.860238	-	up	-	-	-	-	-	-
Str01G000975	-0.997	0.047	198.47	78.1359	52.6965	0.892136	0.910642	0.916667	down	-	-	-	down	-	-	-
Str01G000983	0.998	0.036	9.61712	0.113605	3.41037	0.810392	0.767122	0.78428	down	-	-	-	-	-	-	-
Str01G000984	0.974	0.144	43.6321	3.26744	138.189	0.634293	0.629636	0.690349	down	-	-	-	-	-	-	-
Str01G000988	-0.237	0.848	95.6386	9.94688	86.8086	0.544687	0.654325	0.719643	down	-	-	-	-	-	-	-
Str01G000989	-0.828	0.379	46.5225	28.439	37.5103	0.534317	0.653558	0.663605	down	-	-	-	-	-	-	-
Str01G000990	-0.266	0.829	28.0471	16.5242	22.2348	0.208441	0.236974	0.314127	down	-	-	-	-	-	-	-
Str01G001001	0.925	0.248	949.033	450.305	1438.29	0.174603	0.160127	0.256452	down	-	-	-	-	-	-	-
Str01G001005	0.651	0.549	12.6499	3.65636	10.6174	0.256579	0.197636	0.347222	down	-	-	-	-	-	-	-
Str01G001006	0.91	0.273	100.215	23.7214	71.4487	0.692679	0.601347	0.697778	down	-	-	-	-	-	-	-
Str01G001007	-0.86	0.341	9.47328	27.3237	0.322428	0.178889	0.158334	0.271032	-	-	-	-	down	-	-	-
Str01G001011	-0.829	0.377	49.3353	195.553	87.8674	0.875387	0.812393	0.907197	-	up	-	-	-	-	-	-
Str01G001012	-0.807	0.402	4.3462	62.7742	0.843617	0.484091	0.42209	0.45	-	up	-	-	-	-	-	-
Str01G001017	0.338	0.78	6.38448	78.5793	0.935363	0.243254	0.292857	0.3	-	up	-	-	down	-	-	-
Str01G001024	-0.843	0.362	23.6409	83.0141	37.06	0.217475	0.173898	0.240816	-	up	-	-	-	-	-	-
Str01G001025	0.431	0.716	20.9745	67.7843	31.8509	0.846491	0.872619	0.705556	-	up	-	-	-	-	-	-
Str01G001027	-0.705	0.502	59.474	454.735	212.08	0.647222	0.616667	0.666667	-	up	-	-	-	up	-	-
Str01G001033	0.861	0.339	2.7994	21.5529	11.0934	0.787582	0.860628	0.855975	-	up	-	-	-	-	-	-
Str01G001038	0.429	0.718	88.1046	336.981	203.426	0.681548	0.830395	1	-	up	-	-	-	-	-	-
Str01G001042	0.997	0.047	33.9213	110.387	54.4114	0.768661	0.851191	0.785014	-	up	-	-	-	-	-	-
Str01G001043	0.978	0.133	3.79019	32.8836	11.9011	0.364233	0.655556	0.499603	-	up	-	-	-	-	-	-
Str01G001048	-0.954	0.195	106.031	81.936	33.0056	0.580791	0.731602	0.833333	-	-	-	-	down	-	-	-
Str01G001049	-0.976	0.139	50.4932	21.8706	24.8191	0.245503	0.736133	0.582353	down	-	CGS1Fhyper	-	down	-	-	-
Str01G001056	-0.589	0.599	90.9072	20.8878	94.3055	0.860648	0.877399	0.646825	down	-	-	-	-	-	-	-
Str01G001058	-0.296	0.809	13.1235	5.12362	10.7637	0.826315	0.870476	0.913205	down	-	-	-	-	-	-	-
Str01G001059	0.798	0.412	144.816	50.1207	94.6065	0.922782	0.910572	0.908092	down	-	-	-	-	-	-	-
Str01G001066	-0.833	0.373	189.628	37.0231	233.777	0.885714	0.962963	0.914035	down	-	-	-	-	-	-	-
Str01G001067	0.912	0.269	79.6035	16.5367	93.2485	0.560091	0.45	0.531217	down	-	-	-	-	-	-	-
Str01G001068	0.123	0.922	439.573	80.3362	550.131	0.95	0.914286	0.90625	down	-	-	-	-	-	-	-
Str01G001069	-0.799	0.411	310.817	56.4041	368.626	0.815595	0.846355	0.715657	down	-	-	-	-	-	-	-
Str01G001071	0.769	0.441	167.06	111.704	255.226	0.144141	0.188922	0.291666	down	-	-	-	-	-	-	-
Str01G001074	0.82	0.388	24.8169	150.778	45.2109	0.314583	0.5	0.167262	-	up	-	-	-	-	-	-
Str01G001079	0.846	0.358	40.428	16.1518	61.7414	0.872365	0.839111	0.869573	down	-	-	-	-	-	-	-
Str01G001138	0.54	0.637	373.422	197.895	61.7694	0.95945	0.913995	0.937738	down	-	-	-	down	-	-	-
Str01G001139	0.511	0.659	356.282	186.184	56.155	0.818529	0.768452	0.79629	down	-	-	-	down	-	-	-
Str01G001144	0.847	0.356	21.7587	42.5998	60.2386	0.134452	0.137219	0.335714	-	-	-	-	-	up	-	-
Str01G001154	0.764	0.446	0.496625	25.4965	0.808529	0.353994	0.486281	0.441954	-	up	-	-	-	-	-	-
Str01G001156	-0.837	0.369	14.6862	28.2493	112.364	0.795034	0.839987	0.737196	-	-	CGS1Fhyper	-	-	up	-	CGS1Lhyper
Str01G001159	-0.905	0.279	39.5022	17.7252	37.9786	0.948031	0.953533	0.944784	down	-	-	-	-	-	-	-
Str01G001160	nan	nan	20.4998	8.36543	15.7873	1	1	1	down	-	-	-	-	-	-	-
Str01G001161	-0.919	0.258	32.3468	12.4754	24.7601	0.711562	0.87619	0.833333	down	-	-	-	-	-	-	-
Str01G001165	-0.005	0.997	35.346	5.78644	38.6769	0.945894	0.959242	0.96875	down	-	-	-	-	-	-	-
Str01G001166	-0.385	0.748	59.0359	10.4342	65.1177	0.887334	0.905617	0.906186	down	-	-	-	-	-	-	-
Str01G001167	0.113	0.928	151.753	25.0652	156.499	0.682145	0.705276	0.735979	down	-	-	-	-	-	-	-
Str01G001168	-0.464	0.693	89.293	14.6301	106.162	0.308318	0.421058	0.404887	down	-	-	-	-	-	-	-
Str01G001169	0.061	0.961	19.9129	1.57739	5.54649	0.748187	0.703057	0.824161	down	-	-	-	down	-	-	-
Str01G001172	-0.998	0.04	50.7958	3.90879	3.04075	0.910714	0.93136	0.933333	down	-	-	-	down	-	-	-
Str01G001173	0.585	0.602	18.3832	1.53201	2.53758	0.811728	0.778609	0.611111	down	-	-	-	down	-	-	-
Str01G001178	0.417	0.726	4.00232	1.04508	0.169654	0.920402	0.854226	0.911354	-	-	-	-	down	-	-	-
Str01G001196	-0.986	0.108	16.3707	19.5931	4.65182	0.880208	0.875	1	-	-	-	-	down	-	-	-
Str01G001202	0.287	0.815	8.70765	97.7863	65.6381	0.884242	0.918519	0.84	-	up	-	-	-	up	-	-
Str01G001216	-0.313	0.798	2.83896	42.7128	33.0223	0.947368	0.877083	1	-	up	-	-	-	up	-	-
Str01G001220	0.029	0.982	0.0516083	16.6104	1.59701	0.892087	0.867478	0.830786	-	up	-	-	-	-	-	-
Str01G001237	0.942	0.218	118.268	18.776	203.984	0.644432	0.618574	0.72973	down	-	-	-	-	-	-	-
Str01G001238	0.951	0.201	195.603	31.6762	347.41	0.866894	0.861598	0.88381	down	-	-	-	-	-	-	-
Str01G001239	-0.818	0.39	18.2786	106.079	22.9776	0.651344	0.604268	0.705671	-	up	-	-	-	-	-	-
Str01G001244	-0.845	0.359	118.801	3.66541	2.54398	0.916025	0.925931	0.937677	down	-	CGS1Fhyper	-	down	-	CGS1Shyper	-
Str01G001245	-0.866	0.334	64.6972	3.34297	2.89508	0.39941	0.710985	0.556815	down	-	CGS1Fhyper	-	down	-	-	-
Str01G001251	-0.909	0.274	40.9034	24.0575	47.3834	0.955698	0.981685	0.960086	down	-	-	-	-	-	-	-
Str01G001252	0.278	0.82	33.1687	19.6281	35.6356	0.768556	0.790873	0.827409	down	-	-	-	-	-	CGS1Shyper	-
Str01G001253	-0.998	0.04	24.9796	20.0337	7.41513	0.581532	0.633277	0.734359	-	-	-	-	down	-	-	-
Str01G001256	0.03	0.981	31.2026	238.439	324.808	0.1325	0.0950342	0.146313	-	up	-	-	-	up	-	-
Str01G001257	0.548	0.631	44.2589	137.737	337.146	0.166071	0.12562	0.189767	-	up	-	-	-	up	-	-
Str01G001280	-0.645	0.554	133.355	68.0202	90.0099	0.723873	0.762199	0.716035	down	-	CGS1Fhyper	-	-	-	-	-
Str01G001282	-0.381	0.751	680.169	253.078	430.415	0.831705	0.849814	0.892619	down	-	-	-	down	-	-	-
Str01G001288	-0.963	0.173	19.2875	131.863	40.896	0.144405	0.0885519	0.119886	-	up	-	-	-	-	-	-
Str01G001292	-0.029	0.981	31.086	3.00609	44.3539	0.848738	0.826188	0.819019	down	-	-	-	-	-	-	-
Str01G001303	0.885	0.309	44.1903	17.8256	81.968	0.943536	0.844788	0.961176	down	-	-	-	-	-	-	-
Str01G001309	-0.998	0.036	87.7495	88.7872	45.7455	0.703091	0.712025	0.92963	-	-	-	-	down	-	-	-
Str01G001310	-0.026	0.983	0.050709	25.5306	0	0.783954	0.843092	0.907497	-	up	-	-	-	-	-	-
Str01G001313	-0.754	0.457	7.60357	6.35463	30.7072	0.917693	0.933495	0.911274	-	-	-	-	-	up	-	-
Str01G001314	0.772	0.439	35.1361	114.381	85.5618	0.145128	0.193563	0.21661	-	up	-	-	-	-	-	-
Str01G001320	-0.075	0.952	29.5048	14.2405	7.60358	0.478746	0.595581	0.456617	down	-	-	-	down	-	-	-
Str01G001321	0.359	0.766	49.6319	256.757	79.874	0.598531	0.724966	0.778088	-	up	-	-	-	-	-	-
Str01G001322	-0.901	0.286	74.1938	40.3808	22.0187	0.858468	0.877234	0.933028	down	-	-	-	down	-	-	-
Str01G001324	-0.71	0.497	52.2108	263.43	140.733	0.862144	0.831828	0.878381	-	up	-	-	-	up	-	-
Str01G001328	-0.518	0.654	169.423	82.2305	177.629	0.875815	0.906024	0.902778	down	-	-	-	-	-	-	-
Str01G001329	-0.991	0.087	155.018	79.8185	160.523	0.543024	0.701049	0.55615	down	-	-	-	-	-	-	-
Str01G001331	-1	0.019	112.857	19.9045	139.294	0.439605	0.653819	0.388417	down	-	-	-	-	-	-	-
Str01G001336	-0.858	0.344	65.7925	34.1103	29.4884	0.653598	0.692129	0.754056	down	-	CGS1Fhyper	-	down	-	CGS1Shyper	-
Str01G001337	-0.369	0.759	213.422	67.355	97.9246	0.15011	0.152981	0.197147	down	-	-	-	down	-	-	-
Str01G001338	-0.544	0.634	2.27749	23.7419	3.50489	0.930574	0.929992	0.93518	-	up	-	-	-	-	-	-
Str01G001343	1	0.016	7.27119	18.7848	28.0295	0.948752	0.961723	0.973126	-	-	-	-	-	up	-	-
Str01G001345	0.095	0.939	9.77989	1.37272	25.3685	0.44642	0.585933	0.574224	down	-	-	-	-	-	-	-
Str01G001352	-0.682	0.522	25.875	14.3952	12.0502	0.234066	0.257395	0.544444	down	-	-	-	down	-	-	-
Str01G001356	-0.886	0.307	1033.98	230.11	297.919	0.670148	0.749837	0.802418	down	-	-	-	down	-	CGS1Shyper	-
Str01G001359	0.169	0.892	176.942	450.179	98.9843	0.154929	0.180754	0.185353	-	-	-	-	down	-	-	-
Str01G001361	0.46	0.696	0	7.76035	0.74391	0.770646	0.82993	0.839807	-	up	-	-	-	-	-	-
Str01G001369	-0.595	0.595	9.75651	108.598	14.9067	0.149272	0.128657	0.25	-	up	-	-	-	-	-	-
Str01G001371	-0.989	0.095	1.57591	27.6727	72.9413	0.147078	0.11342	0	-	up	-	-	-	up	-	-
Str01G001375	-0.018	0.988	63.7718	50.9317	25.2265	0.826371	0.938862	0.850883	-	-	-	-	down	-	-	-
Str01G001378	0.752	0.458	57.2198	30.7592	266.398	0.400753	0.426782	0.445587	down	-	-	-	-	up	-	-
Str01G001379	0.533	0.642	52.0098	34.3182	322.509	0.371321	0.285147	0.369705	down	-	-	-	-	up	-	-
Str01G001380	-0.996	0.06	6.00153	26.9349	0.18435	0.699676	0.581704	0.751501	-	up	-	-	down	-	-	-
Str01G001384	0.012	0.993	1.00158	12.1011	0	0.513489	0.58042	0.629904	-	up	-	-	-	-	-	-
Str01G001389	-0.95	0.203	75.7384	36.3172	24.1059	0.268313	0.456887	0.438139	down	-	CGS1Fhyper	-	down	-	CGS1Shyper	-
Str01G001392	-0.929	0.241	4.85727	8.51629	0.354794	0.109151	0.10827	0.117594	-	-	-	-	down	-	-	-
Str01G001395	-0.997	0.05	4.80725	8.33344	0.291179	0.073466	0.0618703	0.0932297	-	-	-	-	down	-	-	-
Str01G001398	-0.817	0.391	4.60994	8.19175	0.30601	0.12407	0.128228	0.151028	-	-	-	-	down	-	-	-
Str01G001402	-0.953	0.197	232.535	180.261	41.508	0.108782	0.142079	0.169711	-	-	-	-	down	-	-	-
Str01G001403	-0.833	0.373	311.048	185.189	180.911	0.548315	0.691192	0.61568	down	-	CGS1Fhyper	-	down	-	CGS1Shyper	-
Str01G001405	-0.585	0.602	4.33668	23.2889	3.49067	0.394464	0.38293	0.544468	-	up	-	CGS1Lhyper	-	-	CGS1Shyper	-
Str01G001423	-0.392	0.743	21.655	11.2262	18.337	0.388602	0.431349	0.462911	down	-	-	-	-	-	-	-
Str01G001426	-0.931	0.237	3.12491	12.5495	18.0474	0.285714	0	0	-	-	-	-	-	up	-	-
Str01G001433	-0.856	0.346	9.585	1.02705	10.8797	0.940671	0.963833	0.902404	down	-	-	-	-	-	-	-
Str01G001434	0.681	0.523	23.3534	2.81967	32.5109	0.84976	0.794205	0.822334	down	-	-	-	-	-	-	-
Str01G001440	-0.987	0.104	0.498642	17.6393	0.310832	0.797357	0.763464	0.804992	-	up	-	CGS1Lhyper	-	-	-	-
Str01G001443	-0.305	0.803	0.713736	21.0869	6.95989	0.108485	0.0988997	0.195671	-	up	-	-	-	-	-	-
Str01G001444	-0.243	0.844	0.0626317	11.9961	1.50604	0.464594	0.487086	0.591152	-	up	-	-	-	-	-	-
Str01G001445	0.568	0.615	0.100497	10.2688	1.56778	0.129379	0.166667	0	-	up	-	-	-	-	-	-
Str01G001447	-0.133	0.915	137.682	85.7585	304.015	0.811548	0.759526	0.76842	down	-	-	-	-	-	-	-
Str01G001452	0.85	0.353	1.15675	7.22609	11.9681	0.885985	0.886394	0.894997	-	-	CGS1Fhyper	-	-	up	-	CGS1Lhyper
Str01G001453	-0.701	0.506	42.4271	72.5617	11.4304	0.888367	0.891486	0.899353	-	-	CGS1Fhyper	-	down	-	-	CGS1Lhyper
Str01G001464	0.036	0.977	47.0779	2.83069	26.1199	0.860041	0.859749	0.904875	down	-	-	-	-	-	-	-
Str01G001465	0.919	0.258	55.3794	11.3666	154.993	0.655749	0.666724	0.754642	down	-	-	-	-	-	-	-
Str01G001468	-0.662	0.54	18.0938	1.07488	0.12913	0.796834	0.805723	0.851242	down	-	-	-	down	-	-	-
Str01G001479	0.391	0.744	13.6969	81.1446	16.672	0.675174	0.776074	0.796962	-	up	-	-	-	-	-	-
Str01G001483	-0.748	0.462	12.8528	2.18451	3.05521	0.570729	0.610726	0.673666	down	-	-	-	down	-	-	-
Str01G001487	-0.695	0.511	34.4039	19.7451	33.4585	0.755228	0.834746	0.819075	down	-	-	-	-	-	-	-
Str01G001489	-0.837	0.369	20.6765	11.4	7.38352	0.126323	0.183571	0.167277	-	-	-	-	down	-	-	-
Str01G001493	-0.859	0.343	18.4798	4.42462	9.0181	0.908056	0.941213	0.950631	down	-	-	-	-	-	-	-
Str01G001494	0.052	0.967	22.6168	12.3347	20.3023	0.358929	0.446551	0.693298	down	-	-	-	-	-	-	-
Str01G001509	-0.197	0.873	35.0358	67.0159	8.75471	0.925238	0.878051	0.885262	-	-	-	-	down	-	-	-
Str01G001511	-0.675	0.528	0.112895	10.8979	3.07044	0.704017	0.644577	0.771699	-	up	-	-	-	-	-	-
Str01G001514	0.53	0.644	17.1524	32.8036	7.84711	0.760849	0.7287	0.666696	-	-	-	-	down	-	-	-
Str01G001523	-0.204	0.869	19.9763	10.6382	9.90366	0.92161	0.931028	0.918303	down	-	-	-	-	-	CGS1Shyper	-
Str01G001524	0.974	0.145	4.55698	1.49462	25.3973	0.879545	0.865966	0.905368	-	-	-	-	-	up	-	-
Str01G001527	0.89	0.301	53.9985	13.2492	77.4467	0.899461	0.894926	0.916103	down	-	-	-	-	-	-	-
Str01G001538	0.706	0.501	369.473	157.501	428.402	0.200964	0.132143	0.163265	down	-	-	-	-	-	-	-
Str01G001542	0.947	0.208	367.744	158.013	425.33	0.283752	0.261692	0.28085	down	-	-	-	-	-	-	-
Str01G001544	-0.785	0.425	41.4576	38.5194	26.5953	0.784333	0.850741	0.867442	-	-	-	-	down	-	-	-
Str01G001554	-0.991	0.085	31.3881	103.354	112.999	0.933512	0.860868	0.862955	-	up	-	-	-	up	-	-
Str01G001556	-0.925	0.248	148.482	108.694	137.517	0.81054	0.830203	0.822691	down	-	-	-	-	-	-	-
Str01G001560	0.999	0.033	2.98155	5.30307	28.1599	0.823809	0.827026	0.91401	-	-	-	-	-	up	-	-
Str01G001563	0.939	0.223	1.84746	15.6986	6.08431	0.820284	0.912092	0.815206	-	up	-	-	-	-	-	-
Str01G001567	-0.675	0.528	2046.24	516.973	113.75	0.713493	0.715045	0.78688	down	-	-	-	down	-	-	-
Str01G001570	-0.98	0.128	22.259	81.8173	33.0117	0.827103	0.718885	0.831019	-	up	-	-	-	-	-	-
Str01G001572	-0.355	0.769	1.10656	14.5537	0	0.844934	0.846201	0.85028	-	up	-	-	-	-	-	-
Str01G001579	-0.636	0.561	0.255462	8.87281	1.10115	0.952963	0.900444	0.904881	-	up	-	-	-	-	-	-
Str01G001580	-0.792	0.418	0.421358	8.25199	1.23568	0.898488	0.850413	0.864827	-	up	-	-	-	-	-	-
Str01G001588	-0.685	0.519	2.23509	22.1341	3.21795	0.944829	0.884858	0.896697	-	up	-	-	-	-	-	-
Str01G001592	-0.115	0.927	10.6957	39.3646	8.72594	0.669202	0.759726	0.87048	-	up	-	-	-	-	-	-
Str01G001596	-0.995	0.065	2162.35	230.124	1150.24	0.0798947	0.15	0.122896	down	-	-	-	down	-	-	-
Str01G001597	-0.509	0.66	2618.13	580.513	1689.35	0.903145	0.924088	0.941014	down	-	-	-	down	-	-	-
Str01G001603	0.75	0.461	15.5973	84.9019	13.7345	0.76057	0.768117	0.743279	-	up	CGS1Fhyper	-	-	-	-	-
Str01G001604	0.961	0.177	22.4169	15.1659	5.9921	0.827936	0.822331	0.798063	-	-	-	-	down	-	-	-
Str01G001608	0.28	0.819	72.2537	20.735	88.4386	0.124455	0.101252	0.10101	down	-	-	-	-	-	-	-
Str01G001610	0.107	0.932	58.8111	20.2821	77.5439	0.72585	0.658377	0.651007	down	-	-	-	-	-	-	-
Str01G001612	-0.786	0.424	0.0678703	11.9435	2.30597	0.649005	0.604417	0.688362	-	up	-	-	-	-	-	-
Str01G001618	-0.86	0.341	240.676	9.83108	33.2122	0.765043	0.820513	0.8625	down	-	-	-	down	-	-	-
Str01G001619	-0.995	0.066	7.4028	37.176	26.8037	0.711762	0.598593	0.62724	-	up	-	-	-	-	-	-
Str01G001620	0.333	0.784	67.2615	19.1768	99.2497	0.597654	0.685118	0.754033	down	-	-	-	-	-	-	-
Str01G001631	-0.479	0.682	20.666	9.26377	37.3417	0.114815	0.190944	0.147346	down	-	-	-	-	-	-	-
Str01G001632	0.875	0.321	7.48993	219.344	104.765	0.292261	0.508028	0.492225	-	up	CGS1Fhyper	-	-	up	CGS1Shyper	-
Str01G001637	-0.501	0.666	21.458	423.96	220.907	0.757571	0.703894	0.811949	-	up	-	-	-	up	-	-
Str01G001643	0.563	0.619	2.82717	21.8689	5.71149	0.792879	0.8661	0.871955	-	up	-	-	-	-	-	-
Str01G001644	-0.304	0.803	8.53169	36.6141	18.5046	0.801097	0.786162	0.883347	-	up	-	-	-	-	-	-
Str01G001645	0.172	0.89	44.2853	220.969	125.994	0.903537	0.905782	0.913503	-	up	-	-	-	up	-	-
Str01G001647	-0.678	0.526	22.9887	95.7797	36.4853	0.721916	0.631842	0.63654	-	up	-	-	-	-	-	-
Str01G001649	-0.248	0.84	4.97848	27.0839	11.5111	0.111965	0.110589	0.174508	-	up	-	-	-	-	-	-
Str01G001651	0.993	0.074	0	2538.6	0	0.840638	0.9125	0.830281	-	up	-	-	-	-	-	-
Str01G001654	0.782	0.428	46.1281	283.408	154.73	0.112531	0.160714	0.0999481	-	up	-	-	-	up	-	-
Str01G001657	0.728	0.481	15.4627	13.8738	102.101	0.190947	0.167024	0.200298	-	-	-	-	-	up	-	-
Str01G001666	0.267	0.828	56.8414	38.086	92.1426	0.370697	0.489987	0.504008	down	-	-	-	-	-	-	-
Str01G001671	-0.662	0.54	15.3929	11.5673	4.22803	0.810493	0.762115	0.862279	-	-	-	-	down	-	-	-
Str01G001676	-0.995	0.066	6.17159	13.1098	103.508	0.764213	0.76749	0.695725	-	-	-	CGS1Lhyper	-	up	-	CGS1Lhyper
Str01G001686	0.107	0.931	55.7281	327.598	123.912	0.52759	0.632204	0.801667	-	up	-	-	-	-	-	-
Str01G001687	0.52	0.652	0.398842	29.9214	0.138541	0.902265	0.904458	0.786097	-	up	-	-	-	-	-	-
Str01G001692	0.08	0.949	0.572397	12.6295	1.83583	0.108567	0.171259	0.2375	-	up	-	-	-	-	-	-
Str01G001695	0.164	0.895	96.0845	45.1322	100.757	0.266234	0.348386	0.460582	down	-	CGS1Fhyper	-	-	-	-	-
Str01G001699	-1	0.01	0.6283	66.5818	0.164784	0.855651	0.776304	0.854821	-	up	-	-	-	-	-	-
Str01G001702	-1	0.012	14.0418	53.7714	14.0764	0.157527	0.123145	0.156746	-	up	-	-	-	-	-	-
Str01G001711	-0.575	0.61	11.5931	2.18084	36.2841	0.593753	0.693876	0.61296	down	-	CGS1Fhyper	-	-	up	CGS1Shyper	-
Str01G001713	0.911	0.27	25.48	46.8252	105.46	0.147334	0.134758	0.207024	-	-	-	-	-	up	-	-
Str01G001720	0.777	0.434	12.6593	17.8177	90.9219	0.100247	0.131369	0.145299	-	-	-	-	-	up	-	-
Str01G001721	0.082	0.947	18.7125	8.57091	12.786	0.916138	0.916353	0.903464	down	-	-	-	-	-	-	-
Str01G001722	-0.404	0.735	0	100.718	5.45103	0.857348	0.738757	0.71504	-	up	-	-	-	-	-	CGS1Lhyper
Str01G001738	-0.166	0.894	0.234288	34.921	7.73785	0.687133	0.714649	0.858814	-	up	-	-	-	up	-	-
Str01G001741	-0.585	0.602	2.12399	13.7236	15.5808	0.881317	0.858443	0.875881	-	-	-	-	-	up	-	-
Str01G001742	-0.68	0.524	49.0829	146.36	71.5135	0.557507	0.487587	0.648929	-	up	-	-	-	-	-	-
Str01G001743	-0.631	0.565	33.6102	9.88831	194.096	0.290625	0.335374	0.288492	down	-	-	-	-	up	-	-
Str01G001744	0.563	0.619	19.5922	11.4688	200.648	0.912557	0.923643	0.925189	-	-	-	-	-	up	-	-
Str01G001745	-0.094	0.94	9.34097	2.95989	75.1716	0.474116	0.367045	0.404275	-	-	-	-	-	up	-	-
Str01G001747	0.94	0.222	9.48959	20.9942	36.1309	0.383568	0.393552	0.477452	-	-	-	-	-	up	-	-
Str01G001750	-0.999	0.022	11.9715	7.73233	2.54311	0.89958	0.922297	0.953704	-	-	-	-	down	-	-	-
Str01G001751	-0.798	0.412	112.983	46.8011	97.7945	0.112577	0.175149	0.163278	down	-	-	-	-	-	-	-
Str01G001753	0.822	0.386	11.1353	14.7676	3.38363	0.662044	0.688845	0.657895	-	-	-	-	down	-	-	-
Str01G001755	0.967	0.163	17.3119	22.9105	80.6901	0.219805	0.177407	0.404167	-	-	-	-	-	up	-	-
Str01G001757	-0.443	0.708	70.7628	17.7061	39.9476	0.154047	0.210155	0.309091	down	-	-	-	down	-	CGS1Shyper	-
Str01G001758	-0.688	0.517	0	139.236	0	0.861382	0.845748	0.909996	-	up	-	-	-	-	-	-
Str01G001759	0.743	0.467	268.922	175.069	125.231	0.162143	0.117655	0.134495	down	-	-	-	down	-	-	-
Str01G001761	-0.966	0.166	28.3435	159.041	198.459	0.609843	0.607078	0.604671	-	up	-	-	-	-	-	-
Str01G001769	-0.937	0.227	68.4037	17.6655	10.1328	0.833831	0.894577	0.879639	down	-	-	-	down	-	-	-
Str01G001773	-0.999	0.033	52.3937	20.1111	120.431	0.909365	0.915741	0.892495	down	-	-	-	-	-	-	-
Str01G001777	-0.986	0.108	1.10465	12.0421	0.186341	0.840805	0.794216	0.835688	-	up	-	-	-	-	-	-
Str01G001781	0.942	0.217	6.15149	0.723709	9.10009	0.813392	0.798165	0.841693	down	-	-	-	-	-	-	-
Str01G001786	-0.688	0.517	237.335	516.233	133.852	0.91714	0.875318	0.895363	-	-	-	-	down	-	-	-
Str01G001787	-1	0.006	96.3851	105.942	42.0495	0.128209	0.116521	0.199806	-	-	-	-	down	-	-	-
Str01G001812	-0.441	0.709	41.6545	15.6604	19.5029	0.937502	0.938505	0.950369	down	-	-	-	down	-	-	-
Str01G001816	-0.465	0.692	71.0914	62.5239	25.2487	0.290827	0.493377	0.447679	-	-	CGS1Fhyper	-	down	-	CGS1Shyper	-
Str01G001817	-0.729	0.48	62.1274	63.458	33.4255	0.943138	0.93309	0.946677	-	-	-	-	down	-	CGS1Shyper	-
Str01G001818	-0.997	0.048	60.1481	36.4338	32.9033	0.717495	0.79755	0.818155	down	-	-	-	down	-	-	-
Str01G001832	0.815	0.394	83.7324	26.5922	158.236	0.711367	0.734886	0.840982	down	-	-	-	-	-	-	-
Str01G001833	0.403	0.736	1.47756	29.094	0.449594	0.225786	0.441229	0.461461	-	up	CGS1Fhyper	-	-	-	CGS1Shyper	-
Str01G001834	0.781	0.429	942.97	550.991	790.754	0.981766	0.960288	0.990278	down	-	-	-	-	-	-	-
Str01G001835	0.647	0.552	3.6031	27.9514	7.59315	0.885794	0.918133	0.91715	-	up	-	-	-	-	-	-
Str01G001837	0.608	0.584	2.38414	3.68506	40.3346	0.783136	0.757361	0.788447	-	-	-	-	-	up	-	-
Str01G001838	0.966	0.166	2.90809	0	32.5025	0.868733	0.863616	0.878616	-	-	-	-	-	up	-	-
Str01G001844	-1	0.006	85.1575	5.64465	0.602844	0.42	0.708102	0.729541	down	-	-	-	down	-	CGS1Shyper	-
Str01G001850	0.852	0.351	13.9359	49.07	64.001	0.502576	0.660513	0.618947	-	up	-	-	-	up	-	-
Str01G001875	0.672	0.531	25.0066	15.6614	32.0492	0.933099	0.939671	0.960802	down	-	-	-	-	-	-	-
Str01G001876	0.966	0.167	12.5786	66.304	23.3668	0.93809	0.948489	0.937198	-	up	-	-	-	-	-	-
Str01G001885	-0.917	0.261	27.083	20.5506	3.75062	0.850889	0.843334	0.895392	-	-	-	-	down	-	-	-
Str01G001889	-0.434	0.714	14.7422	1.86759	0.473883	0.240574	0.396495	0.243158	down	-	-	-	down	-	-	-
Str01G001891	-0.155	0.901	4.99217	28.8582	52.1053	0.693328	0.611364	0.680303	-	up	-	-	-	up	-	-
Str01G001895	-0.311	0.799	4.83945	7.31554	80.4907	0.782367	0.881173	0.801013	-	-	-	-	-	up	-	-
Str01G001897	-0.865	0.335	38.9771	11.2433	34.9034	0.956014	0.957736	0.957083	down	-	-	-	-	-	-	-
Str01G001898	0.947	0.208	4.11287	1.03938	24.4314	0.101919	0.144636	0.300866	-	-	-	-	-	up	-	-
Str01G001899	0.938	0.225	10.5827	1.04971	12.315	0.168855	0.152556	0.165278	down	-	-	-	-	-	-	-
Str01G001901	0.816	0.392	26.1245	29.2278	102.54	0.814471	0.848003	0.869325	-	-	-	-	-	up	-	-
Str01G001903	-0.954	0.194	89.0162	23.5852	135.392	0.822021	0.862577	0.734995	down	-	-	-	-	-	-	-
Str01G001904	-0.243	0.844	111.233	33.441	188.57	0.852474	0.9069	0.893254	down	-	-	-	-	-	-	-
Str01G001905	-0.238	0.847	50.1057	338.229	121.588	0.66698	0.672384	0.779068	-	up	-	-	-	-	-	-
Str01G001911	-0.241	0.845	3.83937	2.78762	28.8776	0.222969	0.340744	0.260337	-	-	-	-	-	up	-	-
Str01G001913	-0.509	0.66	0.431284	179.447	0.989643	0.906375	0.905429	0.96875	-	up	-	-	-	-	-	-
Str01G001922	-0.145	0.907	24.6439	22.1709	10.0373	0.946898	0.913579	0.9393	-	-	-	-	down	-	-	CGS1Lhyper
Str01G001926	-0.804	0.405	0.269533	2.27676	9.23946	0.77722	0.746838	0.738996	-	-	-	-	-	up	-	-
Str01G001935	-0.777	0.433	1.1125	23.3389	6.57566	0.757061	0.694926	0.803827	-	up	-	-	-	-	-	-
Str01G001944	0.691	0.514	41.6337	27.1505	87.2216	0.38289	0.434696	0.47807	down	-	-	-	-	-	-	-
Str01G001950	-0.591	0.597	316.96	102.108	59.4627	0.801835	0.845362	0.813594	down	-	-	-	down	-	CGS1Shyper	-
Str01G001951	-0.999	0.024	218.941	90.6305	91.6306	0.680459	0.781078	0.784799	down	-	-	-	down	-	-	-
Str01G001954	-0.375	0.755	46.0443	197.314	102.079	0.828597	0.792664	0.940066	-	up	-	-	-	-	-	-
Str01G001958	-0.904	0.281	70.7455	22.4699	32.8634	0.601536	0.742674	0.787952	down	-	-	-	down	-	-	-
Str01G001959	0.985	0.11	8.20209	4.60063	1.26188	0.831439	0.824034	0.811323	-	-	-	-	down	-	-	-
Str01G001960	0.306	0.802	13.06	7.45637	2.20031	0.845651	0.78023	0.826254	-	-	-	-	down	-	-	-
Str01G001970	0.426	0.72	55.8923	83.9458	20.5295	0.81958	0.86162	0.841234	-	-	-	-	down	-	-	-
Str01G001971	-0.373	0.757	69.6491	34.03	22.3274	0.927475	0.967984	0.931825	down	-	-	-	down	-	-	-
Str01G001973	0.694	0.512	10.7199	41.1774	22.2639	0.923254	0.939173	0.942026	-	up	-	-	-	-	-	-
Str01G001981	0.891	0.299	26.1501	22.2325	7.77956	0.921233	0.89574	0.880862	-	-	-	-	down	-	-	-
Str01G001985	-0.981	0.123	77.0609	22.2371	16.1737	0.905724	0.917203	0.92186	down	-	-	-	down	-	-	-
Str01G001988	0.878	0.317	47.9684	51.023	26.7606	0.730681	0.71624	0.692358	-	-	-	-	down	-	-	-
Str01G002017	-0.997	0.052	0.141116	0.636531	6.43673	0.947152	0.943713	0.925987	-	-	-	-	-	up	-	-
Str01G002020	-0.59	0.598	71.6025	65.0719	28.8549	0	0.122917	0.118056	-	-	-	-	down	-	-	-
Str01G002021	-0.996	0.056	117.514	112.724	49.3151	0.119059	0.123016	0.143667	-	-	-	-	down	-	-	-
Str01G002026	-0.83	0.376	6.69808	1.38365	0	0.620453	0.654395	0.641246	down	-	-	-	down	-	-	-
Str01G002027	-0.946	0.21	17.4433	3.68035	0.55219	0.447133	0.562098	0.543124	down	-	CGS1Fhyper	-	down	-	-	-
Str01G002041	-0.961	0.178	25.0993	14.8388	47.741	0.894029	0.895944	0.840842	down	-	-	-	-	-	-	-
Str01G002050	0.897	0.291	14.1999	23.8862	46.6477	0.910023	0.916461	0.919194	-	-	-	-	-	up	-	-
Str01G002051	-0.808	0.401	17.0514	27.0997	48.4744	0.915917	0.900318	0.898438	-	-	-	-	-	up	-	-
Str01G002056	0.997	0.051	31.158	12.9038	7.7876	0.89737	0.876075	0.867215	down	-	-	-	down	-	-	-
Str01G002058	-0.714	0.494	20.0078	34.459	8.6034	0.896476	0.900778	0.918651	-	-	-	-	down	-	-	-
Str01G002062	0.376	0.754	13.9663	100.839	58.4912	0.278852	0.3125	0.226786	-	up	-	-	-	up	-	-
Str01G002067	-0.995	0.063	159.821	84.5767	23.0676	0.554377	0.647662	0.755128	down	-	-	-	down	-	-	-
Str01G002070	0.501	0.666	93.5893	20.9607	6.02175	0.916901	0.864366	0.907901	down	-	-	-	down	-	-	-
Str01G002071	-0.033	0.979	132.978	31.2817	9.0697	0.686138	0.584107	0.749162	down	-	-	-	down	-	-	-
Str01G002075	-0.98	0.127	169.798	80.5433	19.2004	0.588093	0.662532	0.684382	down	-	CGS1Fhyper	-	down	-	CGS1Shyper	-
Str01G002081	-0.72	0.489	69.6276	33.0126	28.2956	0.735969	0.876486	0.789128	down	-	-	-	down	-	-	-
Str01G002090	-0.904	0.281	20.4811	2.2706	0.759805	0.455252	0.584096	0.707248	down	-	-	-	down	-	-	-
Str01G002091	-0.779	0.432	0	9.71908	1.80964	0.606577	0.53243	0.675503	-	up	-	-	-	-	-	-
Str01G002093	-0.358	0.767	0.576177	15.8098	1.73161	0.526495	0.534152	0.603982	-	up	-	-	-	-	-	-
Str01G002095	0.617	0.577	4.78588	16.0312	31.5476	0.155361	0.138084	0.17585	-	-	-	-	-	up	-	-
Str01G002096	0.942	0.218	56.51	232.665	137.884	0.144736	0.222727	0.15623	-	up	-	-	-	-	-	-
Str01G002097	0.097	0.938	38.1523	17.6743	63.6322	0.108814	0.13931	0.140534	down	-	-	-	-	-	-	-
Str01G002099	-0.621	0.574	10.2985	37.1065	0.682125	0.540144	0.565969	0.752754	-	-	-	-	down	-	-	-
Str01G002101	-0.989	0.095	91.1573	74.6076	34.7216	0.901998	0.906127	0.929367	-	-	-	-	down	-	-	-
Str01G002102	-0.818	0.39	11.827	3.45757	2.51442	0.441356	0.476438	0.544264	down	-	-	-	down	-	-	-
Str01G002106	0.868	0.331	48.1178	18.5466	72.8235	0.783544	0.782276	0.802711	down	-	-	-	-	-	-	-
Str01G002116	0.59	0.598	41.3167	238.552	291.67	0.929863	0.927798	0.947645	-	up	-	-	-	up	CGS1Shyper	-
Str01G002117	0.936	0.228	71.1406	20.2998	28.764	0.923746	0.915476	0.913248	down	-	-	-	down	-	-	-
Str01G002118	0.594	0.595	52.0454	13.9295	19.9697	0.786724	0.755518	0.788053	down	-	-	-	down	-	-	-
Str01G002130	0.335	0.782	11.8823	52.7737	74.931	0.671189	0.79789	0.694264	-	up	-	-	-	up	-	-
Str01G002132	0.817	0.392	45.4729	207.34	93.5249	0.741586	0.806818	0.797081	-	up	-	-	-	-	-	-
Str01G002137	-0.98	0.129	36.0374	503.415	82.5154	0.918744	0.889878	0.922744	-	up	-	-	-	-	-	-
Str01G002154	-0.444	0.707	0.993047	508.079	0.545532	0.175595	0.183036	0.278911	-	up	-	-	-	-	-	-
Str01G002165	-0.1	0.936	33.7812	248.904	97.2983	0.894764	0.858641	0.786058	-	up	-	-	-	up	-	-
Str01G002172	-0.937	0.228	217.947	67.507	1.17087	0.872248	0.916795	0.914074	down	-	CGS1Fhyper	-	down	-	CGS1Shyper	-
Str01G002176	0.589	0.599	20.7219	8.71712	24.8754	0.219192	0.232071	0.302579	down	-	-	-	-	-	-	-
Str01G002177	-0.64	0.558	33.662	14.7721	36.9119	0.757029	0.801561	0.787769	down	-	-	-	-	-	-	-
Str01G002179	-0.868	0.331	16.1566	21.3108	5.37322	0.957978	0.955358	0.958693	-	-	-	-	down	-	-	-
Str01G002196	0.322	0.791	0.379389	7.30864	0.109219	0.731602	0.829106	0.849459	-	up	-	-	-	-	-	-
Str01G002202	-0.743	0.467	87.435	35.0896	38.7542	0.753617	0.78469	0.837181	down	-	-	-	down	-	-	-
Str01G002203	0.095	0.94	16.5211	3.51187	21.9417	0.152623	0.12706	0.122578	down	-	-	-	-	-	-	-
Str01G002206	0.948	0.207	39.9886	65.4779	105.588	0.775933	0.783339	0.86978	-	-	-	-	-	up	-	-
Str01G002227	0.248	0.84	7.27012	30.3187	25.5018	0.906622	0.946392	0.873392	-	up	-	-	-	up	-	-
Str01G002236	-0.952	0.198	23.1423	925.271	34.2489	0.152778	0.103399	0.174339	-	up	-	-	-	-	-	-
Str01G002243	0.627	0.569	0.631915	24.9375	0.588599	0.700319	0.766809	0.755764	-	up	-	-	-	-	-	-
Str01G002246	-0.832	0.375	12.6233	1.71657	0.925336	0.923986	0.930452	0.927193	down	-	CGS1Fhyper	-	down	-	CGS1Shyper	-
Str01G002251	-0.331	0.786	0.354676	20.7597	6.31217	0.23764	0.227808	0.316667	-	up	-	-	-	up	-	-
Str01G002255	-0.411	0.73	11.7605	42.7952	68.9278	0.754907	0.666571	0.722269	-	up	-	-	-	up	-	-
Str01G002258	-0.604	0.587	0	18.5846	2.37638	0.653645	0.626029	0.736218	-	up	-	-	-	-	-	-
Str01G002271	-0.974	0.146	19.3559	11.7057	4.89971	0.77187	0.84462	0.871159	-	-	-	-	down	-	-	-
Str01G002275	-0.928	0.243	9.80518	6.19863	0.423166	0.121212	0.122165	0.20625	-	-	-	-	down	-	-	-
Str01G002276	-0.698	0.508	41.8414	5.70584	10.0928	0.322867	0.463542	0.343687	down	-	CGS1Fhyper	-	down	-	-	-
Str01G002277	-0.899	0.288	145.17	13.0734	2.50153	0.358757	0.564732	0.76752	down	-	-	-	down	-	CGS1Shyper	-
Str01G002287	-0.992	0.08	1.68429	17.3305	4.1804	0.93739	0.861209	0.916117	-	up	-	-	-	-	-	-
Str01G002289	-0.972	0.152	38.26	23.3895	0.964073	0.282837	0.30134	0.386407	-	-	-	-	down	-	-	-
Str01G002292	-0.369	0.759	3.72391	21.2422	9.94083	0.743931	0.719407	0.830196	-	up	-	-	-	-	-	-
Str01G002295	-0.987	0.104	0.224079	31.3947	0.0555243	0.943021	0.937895	0.944137	-	up	-	CGS1Lhyper	-	-	-	-
Str01G002296	-0.457	0.698	0.0388753	8.15998	0	0.953215	0.95446	0.974309	-	up	-	-	-	-	-	-
Str01G002298	0.457	0.698	1.25341	100.009	0.142168	0.814487	0.83164	0.832433	-	up	-	-	-	-	-	-
Str01G002302	-0.776	0.435	1.12704	84.8189	0.133808	0.916389	0.90912	0.929777	-	up	-	CGS1Lhyper	-	-	-	-
Str01G002303	-0.991	0.086	1.67357	114.544	0.202525	0.671782	0.627976	0.679921	-	up	-	-	-	-	-	-
Str01G002306	-0.651	0.549	46.0032	9.83165	31.2703	0.581091	0.643523	0.663186	down	-	-	-	-	-	-	-
Str01G002307	0.024	0.985	50.5177	9.33511	34.8896	0.880436	0.862888	0.778836	down	-	-	-	-	-	-	-
Str01G002308	-0.024	0.985	30.6412	16.3519	53.4645	0.891149	0.935141	0.92781	down	-	-	-	-	-	-	-
Str01G002312	-0.951	0.2	1.83315	1.03349	28.655	0.686108	0.711698	0.636027	-	-	-	-	-	up	-	-
Str01G002313	-0.999	0.033	3798.78	1632.63	330.88	0.171949	0.292509	0.380357	down	-	CGS1Fhyper	-	down	-	CGS1Shyper	-
Str01G002316	-0.83	0.377	1.62298	2.547	15.4845	0.131254	0.122392	0.116771	-	-	-	-	-	up	-	-
Str01G002317	0.986	0.108	4.38879	14.3452	34.1763	0.128549	0.142331	0.157106	-	-	-	-	-	up	-	-
Str01G002319	0.992	0.083	14.8199	5.93744	16.2011	0.817666	0.772121	0.817375	down	-	-	-	-	-	-	-
Str01G002320	-1	0.016	11.1613	9.90582	43.1137	0.757628	0.761462	0.702692	-	-	-	-	-	up	-	-
Str01G002321	0.367	0.76	15.2284	15.4365	65.1381	0.727704	0.648758	0.715526	-	-	-	-	-	up	-	-
Str01G002324	-0.995	0.061	50.379	20.5182	2.25938	0.794904	0.817846	0.82739	-	-	-	-	down	-	-	-
Str01G002327	0.772	0.438	16.3668	17.8682	45.2894	0.521429	0.455393	0.564865	-	-	-	-	-	up	-	-
Str01G002343	0.996	0.057	0.830419	2.17096	13.8139	0.594013	0.630156	0.780071	-	-	-	-	-	up	-	-
Str01G002344	0.957	0.188	1.04272	1.85807	12.7021	0.774385	0.805093	0.860714	-	-	-	-	-	up	-	-
Str01G002347	0.536	0.64	0.598887	31.153	5.02531	0.687823	0.741518	0.747587	-	up	-	-	-	-	-	-
Str01G002352	0.722	0.486	44.6638	186.108	74.759	0.804709	0.838989	0.765779	-	up	-	-	-	-	-	-
Str01G002353	-0.192	0.877	32.3125	8.40875	60.0177	0.59948	0.797754	0.749513	down	-	-	-	-	-	-	-
Str01G002354	-0.564	0.618	1.3741	25.3432	5.49494	0.741225	0.726603	0.786244	-	up	-	-	-	-	-	-
Str01G002355	-0.018	0.989	4.49638	38.5945	28.9716	0.922655	0.911144	0.953732	-	up	-	-	-	up	-	-
Str01G002356	-0.433	0.715	0.0465097	7.31706	0.458927	0.700094	0.702609	0.785913	-	up	-	-	-	-	-	-
Str01G002357	-0.905	0.28	15.795	19.2531	4.70764	0.867796	0.875015	0.900665	-	-	-	-	down	-	-	-
Str01G002368	-0.289	0.813	0.903345	24.7034	3.72684	0.860293	0.863646	0.885809	-	up	-	-	-	-	-	-
Str01G002371	0.123	0.921	2.38838	29.9493	5.12527	0.941048	0.947288	0.952847	-	up	-	-	-	-	-	-
Str01G002374	0.874	0.323	3.23097	30.2409	6.71384	0.541132	0.605922	0.501043	-	up	-	-	-	-	-	-
Str01G002377	0.884	0.31	8.39226	6.43684	35.535	0.69933	0.707702	0.719437	-	-	-	-	-	up	-	-
Str01G002387	-0.997	0.049	58.5243	41.5754	40.6678	0.609392	0.681641	0.678994	down	-	-	-	-	-	-	-
Str01G002388	-0.982	0.122	28.4964	14.4731	207.473	0.69778	0.679391	0.563248	down	-	-	-	-	up	-	CGS1Lhyper
Str01G002399	-0.695	0.511	44.694	158.497	54.7974	0.94085	0.902399	0.909141	-	up	-	-	-	-	-	-
Str01G002401	0.78	0.43	28.8007	21.5683	86.4969	0.897215	0.869601	0.907707	-	-	-	-	-	up	-	-
Str01G002409	0.184	0.882	38.0584	22.8033	53.3367	0.612146	0.66802	0.681554	down	-	-	-	-	-	-	-
Str01G002412	-0.907	0.276	0.384256	4.13048	17.4231	0.774313	0.80102	0.685786	-	-	-	-	-	up	-	-
Str01G002423	1	0.013	16.049	4.57277	17.8647	0.907738	0.886761	0.910461	down	-	-	-	-	-	-	-
Str01G002424	0.389	0.746	84.3046	292.465	135.98	0	0.204315	0.31994	-	up	-	-	-	-	-	-
Str01G002427	-0.894	0.295	37.9414	7.13437	30.2536	0.532531	0.667595	0.621624	down	-	-	-	-	-	-	-
Str01G002429	0.99	0.089	391.203	146.478	372.928	0.574394	0.474054	0.583168	down	-	-	-	-	-	-	-
Str01G002436	0.041	0.974	302.974	106.646	413.927	0.607305	0.688367	0.709921	down	-	-	-	-	-	-	-
Str01G002437	0.356	0.768	52.7873	25.1053	12.1278	0.875586	0.893089	0.855014	down	-	-	-	down	-	-	-
Str01G002443	0.605	0.586	28.5319	104.558	73.4339	0.894089	0.921296	0.882609	-	up	-	-	-	up	-	-
Str01G002445	0.249	0.84	154.307	43.3372	156.538	0.880139	0.872621	0.86996	down	-	-	-	-	-	-	-
Str01G002446	0.826	0.381	75.4093	226.232	119.544	0.840388	0.91852	0.905189	-	up	-	-	-	-	-	-
Str01G002456	0.915	0.265	11.334	15.0797	36.7837	0.771761	0.752976	0.81899	-	-	-	-	-	up	-	-
Str01G002461	0.98	0.128	0.239404	9.40133	4.73353	0.468643	0.573355	0.501543	-	up	-	-	-	-	-	-
Str01G002467	0.863	0.337	238.921	90.6194	76.3413	0.927901	0.905158	0.915074	down	-	-	-	down	-	-	-
Str01G002472	-0.962	0.176	12.5545	1.47465	0.718293	0.196941	0.49281	0.425476	down	-	CGS1Fhyper	-	down	-	-	-
Str01G002487	0.837	0.369	37.8712	190.695	90.8446	0.834393	0.91746	0.906667	-	up	-	-	-	-	-	-
Str01G002488	-0.443	0.708	2.76606	243.926	20.2984	0.123155	0.123137	0.163805	-	up	-	-	-	up	-	-
Str01G002490	0.991	0.088	6.60812	271.808	25.5663	0.10645	0.225	0.131481	-	up	-	-	-	up	-	-
Str01G002496	0.028	0.982	32.0642	139.065	67.3448	0.427778	0.492169	0.707003	-	up	-	-	-	-	-	-
Str01G002499	-0.548	0.631	0.347537	33.6437	2.45689	0.125	0	0	-	up	-	-	-	-	-	-
Str01G002508	0.415	0.728	27.8625	30.0502	12.6363	0.743585	0.648663	0.646464	-	-	-	-	down	-	-	-
Str01G002514	-0.621	0.574	7.61929	89.4726	31.2409	0.57423	0.543106	0.617428	-	up	-	-	-	up	-	-
Str01G002517	-0.369	0.759	60.1994	17.9604	10.1894	0.728354	0.842258	0.728278	down	-	-	-	down	-	-	-
Str01G002518	-0.639	0.558	81.3346	23.8653	14.8052	0.798353	0.874721	0.821216	down	-	-	-	down	-	-	-
Str01G002522	0.903	0.283	2.31366	25.4044	8.02927	0.445811	0.549293	0.417547	-	up	CGS1Fhyper	-	-	-	-	-
Str01G002527	0.858	0.344	20.8973	98.7624	47.6489	0.826141	0.848829	0.844911	-	up	-	-	-	-	-	-
Str01G002531	-0.786	0.425	25.4101	122.399	7.18471	0.13592	0.128689	0.158771	-	up	-	-	down	-	-	-
Str01G002534	-0.04	0.974	488.196	148.643	748.108	0.39447	0.491349	0.495521	down	-	-	-	-	-	-	-
Str01G002535	-0.949	0.205	34.838	111.762	122.478	0.616926	0.603857	0.594321	-	up	-	-	-	up	-	-
Str01G002546	-0.799	0.41	10.0486	5.99955	1.14065	0.774482	0.765131	0.815987	-	-	-	-	down	-	-	-
Str01G002553	-0.36	0.766	176.6	265.317	15.5713	0.326688	0.709213	0.811975	-	-	CGS1Fhyper	-	down	-	CGS1Shyper	-
Str01G002559	-0.395	0.742	142.312	209.484	14.6395	0.563576	0.838704	0.924036	-	-	-	-	down	-	CGS1Shyper	-
Str01G002572	0.248	0.841	54.5989	225.382	112.557	0.661996	0.766308	0.909225	-	up	-	-	-	-	CGS1Shyper	-
Str01G002581	0.273	0.824	110.844	33.9743	81.3142	0.878225	0.836346	0.773759	down	-	-	-	-	-	-	-
Str01G002585	0.754	0.456	89.5664	416.502	202.693	0.922522	0.940853	0.912	-	up	-	-	-	-	-	-
Str01G002598	-0.998	0.039	56.6588	268.497	134.82	0.968338	0.960632	0.965076	-	up	-	-	-	-	-	-
Str01G002606	0.603	0.588	27.6879	25.9306	14.8236	0.927378	0.918409	0.918437	-	-	-	-	down	-	-	-
Str01G002607	-0.212	0.864	11.9955	47.8161	16.4573	0.800208	0.786602	0.777011	-	up	-	-	-	-	-	-
Str01G002611	-0.891	0.3	4.6998	13.5756	22.1524	0.939808	0.93527	0.875186	-	-	-	-	-	up	-	-
Str01G002617	0.995	0.062	3.60636	22.2823	7.49809	0.693474	0.731794	0.697749	-	up	-	-	-	-	-	-
Str01G002625	0.843	0.362	10.1489	5.16371	0.897484	0.63114	0.558987	0.566096	-	-	-	-	down	-	-	-
Str01G002626	-0.991	0.085	49.973	314.064	135.161	0.159524	0.117415	0.140972	-	up	-	-	-	up	-	-
Str01G002629	0.274	0.824	14.375	47.542	26.458	0.924469	0.931064	0.940137	-	up	-	-	-	-	-	-
Str01G002632	-0.08	0.949	36.4335	152.598	82.6667	0.645604	0.642106	0.628695	-	up	-	-	-	-	-	-
Str01G002633	0.388	0.746	29.6354	137.765	66.091	0.933331	0.947148	0.958338	-	up	-	-	-	-	-	-
Str01G002636	0.647	0.552	57.1685	132.889	165.788	0.632119	0.796471	0.708037	-	-	-	-	-	up	-	-
Str01G002655	-0.215	0.862	7.7132	35.6132	11.6244	0.780393	0.798659	0.877804	-	up	-	-	-	-	-	-
Str01G002658	-0.256	0.835	0.180269	17.6238	6.83398	0.88552	0.881594	0.911118	-	up	CGS1Fhyper	-	-	-	-	-
Str01G002669	-0.998	0.037	14.3698	13.7925	5.12275	0.704305	0.718868	0.822485	-	-	-	-	down	-	-	-
Str01G002680	0.708	0.499	55.0803	217.07	125.722	0.628593	0.770725	0.557275	-	up	-	-	-	-	-	-
Str01G002681	0.765	0.446	47.3712	247.926	129.507	0.881517	0.926871	0.863409	-	up	-	-	-	up	-	-
Str01G002682	0.414	0.728	30.8283	32.7524	7.01222	0.559628	0.723809	0.588309	-	-	-	-	down	-	-	-
Str01G002684	-0.723	0.485	0	7.9919	1.37875	0.417073	0.378452	0.467569	-	up	-	-	-	-	-	-
Str01G002689	0.283	0.817	34.9399	3.51039	24.8876	0.510795	0.502661	0.592683	down	-	-	CGS1Lhyper	-	-	-	CGS1Lhyper
Str01G002690	-0.655	0.545	40.5032	4.10121	26.4383	0.450865	0.499072	0.512054	down	-	-	-	-	-	-	-
Str01G002697	0.975	0.143	0.582754	94.1132	13.8054	0.795553	0.858418	0.817712	-	up	-	-	-	up	-	-
Str01G002698	0.171	0.89	2.82958	19.9395	8.48106	0.55738	0.555013	0.459709	-	up	-	-	-	-	-	-
Str01G002701	-0.676	0.527	245.502	177.615	173.67	0.119056	0.170578	0.133136	down	-	-	-	-	-	-	-
Str01G002707	0.733	0.476	30.5048	28.4972	82.1295	0.863679	0.908143	0.930251	-	-	-	-	-	up	-	-
Str01G002708	-0.695	0.511	22.4691	262.442	38.5149	0.13767	0.121875	0.173204	-	up	-	-	-	-	-	-
Str01G002715	-0.906	0.278	51.5676	180.71	74.7614	0.975	0.89881	0.931439	-	up	-	-	-	-	-	-
Str01G002719	-0.842	0.363	0	26.8463	0	0.905345	0.848296	0.874508	-	up	-	-	-	-	-	-
Str01G002721	1	0.004	2.62008	2.97961	26.2139	0.239425	0.239709	0.274688	-	-	-	-	-	up	-	-
Str01G002722	-0.941	0.22	3.61311	2.75149	26.8513	0.188032	0.191237	0.182619	-	-	-	-	-	up	-	-
Str01G002723	0.785	0.425	2.07369	4.07719	14.7365	0.484793	0.544483	0.563303	-	-	-	-	-	up	-	-
Str01G002724	0.818	0.391	19.1799	32.7571	54.697	0.691791	0.641397	0.857317	-	-	-	-	-	up	-	-
Str01G002725	-0.613	0.58	161.232	44.3466	316.69	0.950111	0.960325	0.953256	down	-	-	-	-	-	-	-
Str01G002729	-0.061	0.961	0	16.6616	0.135459	0.457321	0.530498	0.62328	-	up	-	-	-	-	-	-
Str01G002730	0.638	0.56	0	17.6537	0.0672317	0.801548	0.839208	0.832611	-	up	-	-	-	-	-	-
Str01G002736	0.713	0.495	0.0442613	9.73683	3.70935	0.843068	0.845356	0.845679	-	up	-	-	-	-	-	-
Str01G002737	0.997	0.051	14.043	31.0664	87.7558	0.698475	0.728514	0.797033	-	-	-	-	-	up	-	CGS1Lhyper
Str01G002738	-0.447	0.705	61.3171	36.8043	27.8777	0.897199	0.882359	0.928473	down	-	-	-	down	-	-	-
Str01G002739	0.372	0.757	52.8259	332.446	161.011	0.389125	0.412615	0.437151	-	up	-	-	-	up	-	-
Str01G002747	-0.625	0.57	50.6365	15.496	7.53052	0.793933	0.792526	0.846576	down	-	-	-	down	-	-	-
Str01G002748	-0.228	0.853	402.59	275.362	20.7251	0.551853	0.766322	0.639925	down	-	CGS1Fhyper	-	down	-	CGS1Shyper	-
Str01G002752	-0.141	0.91	18.9403	78.1808	42.3353	0.795024	0.794171	0.83109	-	up	-	-	-	-	-	-
Str01G002753	0.986	0.108	45.1288	146.544	84.8786	0.694717	0.865766	0.786936	-	up	-	-	-	-	-	-
Str01G002759	-0.884	0.31	16.8447	27.9777	5.33538	0.843011	0.705327	0.850694	-	-	-	-	down	-	-	-
Str01G002760	-0.822	0.386	0.501769	16.4242	0.616984	0.981482	0.955808	0.966667	-	up	-	-	-	-	-	-
Str01G002761	-0.784	0.427	0.208684	18.8846	0.73524	0.51931	0.464207	0.604059	-	up	-	-	-	-	-	-
Str01G002764	0.941	0.219	1.33693	3.22404	12.6748	0.569224	0.55188	0.639186	-	-	-	-	-	up	-	-
Str01G002767	-0.738	0.471	10.9628	10.2831	0.458925	0.191306	0.168254	0.204339	-	-	-	-	down	-	-	-
Str01G002773	-0.854	0.349	0	31.5645	0.045326	0.753348	0.727799	0.781018	-	up	-	CGS1Lhyper	-	-	-	-
Str01G002775	0.997	0.053	45.6039	165.512	73.5822	0.469959	0.603193	0.5113	-	up	-	-	-	-	-	-
Str01G002776	0.69	0.515	124.471	40.4393	184.152	0.781289	0.768022	0.776278	down	-	-	-	-	-	-	-
Str01G002783	-0.116	0.926	117.366	49.9921	78.2612	0.115751	0.117989	0.2	down	-	-	-	-	-	-	-
Str01G002784	0.872	0.326	123.949	50.0475	84.2592	0.73427	0.692769	0.731713	down	-	-	-	-	-	-	-
Str01G002789	-0.951	0.199	16.0126	66.2264	50.3097	0.674556	0.630584	0.630715	-	up	-	-	-	up	-	-
Str01G002791	0.999	0.021	0.452381	920.358	6.08463	0.4837	0.722576	0.494249	-	up	-	-	-	-	-	-
Str01G002793	-0.856	0.346	18.7518	73.3227	35.5601	0.143155	0.0940012	0.159127	-	up	-	-	-	-	-	-
Str01G002794	-0.324	0.79	0.0438027	75.7348	0.801405	0.744088	0.773896	0.896769	-	up	-	-	-	-	-	-
Str01G002796	-0.077	0.951	5.29404	0.758771	21.0617	0.718699	0.755561	0.741528	-	-	-	-	-	up	-	-
Str01G002798	-0.915	0.265	756.975	342.31	64.6328	0.550039	0.777221	0.775747	down	-	CGS1Fhyper	-	down	-	CGS1Shyper	-
Str01G002800	-0.457	0.698	42.68	24.9541	68.9659	0.5643	0.691369	0.620874	down	-	-	-	-	-	-	-
Str01G002803	0.662	0.54	6.74761	37.752	4.86131	0.716052	0.748791	0.740365	-	up	-	-	-	-	-	-
Str01G002804	0.621	0.573	6.50822	36.7279	19.7979	0.739244	0.826717	0.865946	-	up	-	-	-	-	-	-
Str01G002805	0.82	0.388	6.0521	29.2049	16.9618	0.876694	0.924747	0.927716	-	up	-	-	-	-	-	-
Str01G002809	-0.676	0.528	1.05616	17.4298	3.39921	0.690854	0.664986	0.667435	-	up	-	-	-	-	-	-
Str01G002811	-0.879	0.317	61.7053	56.4939	14.3745	0.847847	0.815704	0.898118	-	-	-	-	down	-	-	-
Str01G002812	0.542	0.635	0.134595	11.2575	1.28161	0.845987	0.923322	0.927393	-	up	-	-	-	-	-	-
Str01G002813	0.408	0.733	56.5499	176.502	147.74	0.879533	0.917814	0.860239	-	up	-	-	-	up	-	-
Str01G002814	0.679	0.525	0.865633	6.78481	26.1623	0.852321	0.860342	0.860313	-	-	-	CGS1Lhyper	-	up	-	-
Str01G002815	-0.777	0.434	0.411259	3.76184	14.5045	0.69472	0.656154	0.649513	-	-	-	-	-	up	-	-
Str01G002817	0.913	0.267	17.7284	52.9123	43.9062	0.716229	0.843282	0.763722	-	up	-	-	-	-	-	-
Str01G002821	-0.904	0.281	184.978	119.521	229.742	0.463496	0.645479	0.468941	down	-	-	-	-	-	-	-
Str01G002834	0.96	0.181	0.118764	26.4972	1.14051	0.413413	0.697689	0.504261	-	up	CGS1Fhyper	-	-	-	-	-
Str01G002839	-0.378	0.753	7.49833	36.37	14.5393	0.852928	0.845905	0.91	-	up	-	-	-	-	-	-
Str01G002848	-0.196	0.875	0.178791	11.3025	1.26901	0.659063	0.691014	0.789329	-	up	-	-	-	-	-	-
Str01G002850	-0.964	0.172	38.3105	128.862	58.5108	0.941049	0.898173	0.921075	-	up	-	-	-	-	-	-
Str01G002853	0.185	0.881	60.6661	313.298	96.714	0.73424	0.720758	0.671309	-	up	-	-	-	-	-	-
Str01G002854	0.388	0.746	63.9428	316.323	107.316	0.783669	0.804518	0.813054	-	up	-	-	-	-	-	-
Str01G002857	0.171	0.891	5.65755	21.9499	37.1914	0.895646	0.887388	0.897717	-	-	-	-	-	up	-	-
Str01G002862	-0.161	0.897	3.00799	32.2489	9.50648	0.952714	0.929919	0.902622	-	up	-	-	-	-	-	-
Str01G002865	0.961	0.178	1.51652	0.79596	35.2308	0.162025	0.207147	0.330556	-	-	-	-	-	up	-	-
Str01G002866	-0.74	0.469	32.1167	12.0667	1.09407	0.118594	0.106786	0.333333	down	-	-	-	down	-	-	-
Str01G002876	0.397	0.74	16.2621	6.12239	9.96872	0.336157	0.326864	0.302468	down	-	CGS1Fhyper	-	-	-	-	-
Str01G002887	0.574	0.61	574.573	182.149	471.26	0.683025	0.586838	0.866667	down	-	-	-	-	-	-	-
Str01G002888	0.165	0.895	512.913	179.126	396.724	0.7693	0.769824	0.825714	down	-	-	-	-	-	-	CGS1Lhyper
Str01G002892	-0.534	0.641	17.5439	20.871	7.47172	0.845336	0.901086	0.923333	-	-	-	-	down	-	-	-
Str01G002898	-0.819	0.389	21.7356	11.4187	21.6198	0.830273	0.84954	0.841535	down	-	-	-	-	-	-	-
Str01G002901	0.881	0.314	1.365	13.2538	11.185	0.674183	0.696395	0.707335	-	up	-	-	-	up	-	-
Str01G002905	-0.986	0.105	8.34516	12.8786	30.8431	0.786436	0.785253	0.746757	-	-	-	-	-	up	-	-
Str01G002906	0.643	0.555	6.94654	33.0559	13.0389	0.823063	0.854906	0.773683	-	up	-	-	-	-	-	-
Str01G002908	-0.919	0.258	33.5587	169.988	120.859	0.782709	0.697129	0.692878	-	up	-	-	-	up	-	-
Str01G002915	0.233	0.85	18.4586	65.668	26.1937	0.554427	0.66438	0.746963	-	up	-	-	-	-	-	-
Str01G002919	0.647	0.552	0	15.0418	0.0609923	0.910725	0.931902	0.822487	-	up	-	-	-	-	-	-
Str01G002936	0.494	0.671	0.0466983	1.80657	9.15896	0.767801	0.794049	0.788796	-	-	-	-	-	up	-	-
Str01G002939	-0.08	0.949	28.5447	101.443	63.9681	0.152351	0.150795	0.137679	-	up	-	-	-	-	-	-
Str01G002942	-0.129	0.918	27.4613	33.553	75.8362	0.075641	0.25	0.125	-	-	-	-	-	up	-	-
Str01G002948	-0.367	0.761	28.847	256.249	67.4093	0.135717	0.134259	0.25	-	up	-	-	-	-	-	-
Str01G002949	0.824	0.384	9.99858	0.0616417	18.8006	0.801547	0.809832	0.966667	down	-	-	-	-	-	-	-
Str01G002955	0.76	0.45	2.25274	23.2447	2.20397	0.921261	0.930088	0.903927	-	up	-	-	-	-	-	-
Str01G002956	-1	0.014	7.42562	27.3409	105.169	0.635941	0.607649	0.510531	-	-	-	-	-	up	-	-
Str01G002959	-0.735	0.474	128.35	45.0675	162.208	0.799041	0.885473	0.8375	down	-	-	-	-	-	-	-
Str01G002970	0.817	0.392	2.28299	10.649	13.8865	0.713255	0.758063	0.742809	-	-	-	-	-	up	-	-
Str01G002977	-0.552	0.628	28.5965	17.0068	9.46398	0.888894	0.922219	0.903811	down	-	-	-	down	-	-	-
Str01G002986	-0.535	0.641	4.51755	35.5278	0.857621	0.845735	0.852381	0.952381	-	up	-	-	-	-	-	-
Str01G003001	0.943	0.216	10.3283	21.9872	49.7312	0.734518	0.762866	0.782283	-	-	-	-	-	up	-	-
Str01G003002	0.946	0.209	24.3501	97.6991	63.5384	0.507317	0.757143	0.567795	-	up	-	-	-	up	-	-
Str01G003003	-0.336	0.782	76.5281	54.7459	10.455	0.664856	0.723074	0.694615	down	-	-	-	down	-	-	-
Str01G003005	0.409	0.731	8.84369	1.60231	37.2463	0.554557	0.525942	0.546012	down	-	-	-	-	up	-	-
Str01G003015	-0.977	0.135	42.5958	59.1023	14.7542	0.776083	0.763234	0.83676	-	-	CGS1Fhyper	-	down	-	-	-
Str01G003016	-0.927	0.246	47.4859	17.4057	5.66469	0.706078	0.835775	0.820215	down	-	-	-	down	-	-	-
Str01G003021	-0.828	0.379	35.9111	32.7068	12.6296	0.909629	0.869451	0.958482	-	-	-	-	down	-	-	-
Str01G003025	-0.339	0.78	4.93079	24.1246	7.91265	0.839571	0.842122	0.908333	-	up	-	-	-	-	-	-
Str01G003026	-1	0.001	18.6989	10.8766	3.57318	0.450673	0.565859	0.673718	-	-	-	-	down	-	-	-
Str01G003032	-0.935	0.231	34.0287	19.9926	25.7929	0.43538	0.571878	0.562546	down	-	-	-	-	-	-	-
Str01G003033	0.689	0.516	21.1273	8.95203	0.705706	0.30219	0.213427	0.248111	down	-	-	-	down	-	-	-
Str01G003034	0.46	0.696	19.0257	6.98993	0.656897	0.205357	0.0781631	0.166775	down	-	-	-	down	-	-	-
Str01G003039	0.91	0.273	18.3513	7.41619	0.875044	0.54609	0.493548	0.333333	down	-	-	-	down	-	-	-
Str01G003049	-0.999	0.022	73.2454	33.6299	13.8222	0.57332	0.694991	0.764477	down	-	-	-	down	-	-	-
Str01G003050	-0.994	0.069	81.0012	35.76	15.1236	0.69658	0.798087	0.825417	down	-	-	-	down	-	-	-
Str01G003052	0.537	0.639	20.3836	5.48295	48.7473	0.668566	0.735029	0.776265	down	-	-	-	-	-	-	-
Str01G003055	0.933	0.235	71.3232	63.0255	243.154	0.404332	0.493724	0.676812	-	-	CGS1Fhyper	-	-	up	CGS1Shyper	-
Str01G003058	-0.989	0.096	433.212	77.8065	573.852	0.910031	0.926701	0.907341	down	-	-	-	-	-	-	-
Str01G003059	-1	0.014	36.1915	21.1537	30.1142	0.130475	0.186708	0.154277	down	-	-	-	-	-	-	-
Str01G003062	-0.99	0.089	25.5886	31.0019	12.7866	0.931833	0.928976	0.946359	-	-	-	-	down	-	-	-
Str01G003063	-0.571	0.613	6.68105	52.2285	7.72312	0.778005	0.775319	0.79886	-	up	-	-	-	-	-	-
Str01G003065	-0.882	0.312	1.08548	65.1742	1.21941	0.528445	0.513109	0.542	-	up	-	-	-	-	-	-
Str01G003071	0.937	0.226	4.89767	0.404913	5.68157	0.89066	0.727718	0.85377	down	-	-	-	-	-	-	-
Str01G003072	0.432	0.716	12.7068	10.354	2.71331	0.796619	0.705902	0.733725	-	-	-	-	down	-	-	-
Str01G003073	-0.392	0.744	19.4188	1.02062	21.3392	0.545618	0.639951	0.643903	down	-	-	-	-	-	-	-
Str01G003077	-0.536	0.64	153.358	162.25	33.2047	0.843625	0.869041	0.872304	-	-	-	-	down	-	-	-
Str01G003079	-0.999	0.022	2955.77	1527.82	168.604	0.220008	0.26181	0.297127	down	-	-	-	down	-	-	-
Str01G003082	-0.746	0.464	60.2419	8.00796	0.866966	0.635943	0.657628	0.735989	down	-	-	-	down	-	-	-
Str01G003084	0.076	0.952	1.04342	150.872	1.33901	0.303523	0.348399	0.383039	-	up	-	-	-	-	-	-
Str01G003090	-0.146	0.907	82.6021	316.021	150.671	0.737966	0.743802	0.796887	-	up	-	-	-	-	-	-
Str01G003092	-0.423	0.722	19.3158	70.2776	41.426	0.830031	0.80548	0.874066	-	up	-	-	-	-	-	-
Str01G003094	0.929	0.242	0	11.4043	0.0582263	0.725035	0.830023	0.76477	-	up	-	-	-	-	-	-
Str01G003096	0.927	0.244	2.04026	41.3963	5.59984	0.125772	0.211667	0.164361	-	up	-	-	-	-	-	-
Str01G003098	0.989	0.093	2.86712	2.08506	21.614	0.801231	0.79233	0.83896	-	-	-	-	-	up	-	-
Str01G003099	0.209	0.866	2.43868	1.65607	20.6828	0.903964	0.931848	0.923984	-	-	-	-	-	up	-	-
Str01G003102	-0.961	0.178	1741.93	311.779	26.8655	0.39749	0.700386	0.659682	down	-	CGS1Fhyper	-	down	-	CGS1Shyper	-
Str01G003103	-0.682	0.522	1702.09	294.947	29.4447	0.53976	0.780778	0.629102	down	-	-	-	down	-	CGS1Shyper	-
Str01G003106	0.966	0.165	82.6393	23.7913	75.389	0.957298	0.942141	0.960123	down	-	-	-	-	-	-	-
Str01G003107	-0.88	0.316	50.9137	13.7921	48.4189	0.876467	0.955215	0.918043	down	-	-	-	-	-	-	-
Str01G003113	0.982	0.12	0.0409207	15.46	2.8994	0.553195	0.677266	0.597847	-	up	-	-	-	-	-	-
Str01G003114	-0.996	0.06	9.26755	0.713318	0	0.803913	0.898645	0.91864	down	-	-	-	down	-	-	-
Str01G003115	0.879	0.317	63.1915	56.0816	4.38963	0.154373	0.136442	0.123129	-	-	-	-	down	-	-	-
Str01G003118	-0.985	0.109	635.063	241.313	42.0619	0.566315	0.743501	0.781263	down	-	CGS1Fhyper	-	down	-	-	-
Str01G003127	0.868	0.331	20.9639	66.0146	34.9649	0.676063	0.813915	0.78249	-	up	-	-	-	-	-	-
Str01G003128	-0.414	0.728	0	10.8155	1.44918	0.616611	0.613479	0.716027	-	up	-	-	-	-	CGS1Shyper	-
Str01G003129	-0.897	0.292	0	11.1886	1.56946	0.953191	0.886203	0.915906	-	up	-	-	-	-	-	-
Str01G003134	-0.215	0.862	49.511	71.4408	25.8994	0.765046	0.710945	0.724246	-	-	-	-	down	-	-	-
Str01G003144	-0.918	0.26	628.055	137.329	7.58311	0.197829	0.321557	0.294643	down	-	-	-	down	-	-	-
Str01G003145	-0.988	0.097	22.4435	90.0141	64.5748	0.149783	0.114522	0.122896	-	up	-	-	-	up	-	-
Str01G003159	-0.473	0.686	0.154248	25.6501	3.60463	0.703897	0.692764	0.799884	-	up	-	-	-	-	-	-
Str01G003160	0.802	0.408	5.00006	32.9309	10.8393	0.755273	0.8087	0.797125	-	up	-	-	-	-	-	-
Str01G003163	0.585	0.602	3.23869	14.7641	18.8762	0.507011	0.629742	0.550626	-	-	-	-	-	up	-	CGS1Lhyper
Str01G003165	0.983	0.117	52.0991	22.8222	76.9098	0.934138	0.901221	0.947932	down	-	-	-	-	-	-	-
Str01G003166	0.917	0.262	30.642	12.7356	40.2411	0.940353	0.897379	0.937476	down	-	-	-	-	-	-	-
Str01G003170	0.946	0.21	104.801	184.43	61.5277	0.773528	0.811087	0.7065	-	-	-	-	down	-	-	-
Str01G003175	-0.839	0.366	22.0913	11.7433	5.8296	0.126483	0.131431	0.169921	down	-	-	-	down	-	-	-
Str01G003178	0.2	0.872	6.44812	59.388	10.888	0.520814	0.575312	0.610199	-	up	-	-	-	-	-	-
Str01G003183	-0.83	0.377	65.634	43.0931	14.4648	0.580132	0.565875	0.662742	down	-	-	-	down	-	-	-
Str01G003185	-0.308	0.8	1.19767	1.14105	21.6803	0.51085	0.725763	0.558461	-	-	-	-	-	up	-	-
Str01G003186	-0.431	0.716	1.40825	1.65082	31.5907	0.951162	0.958069	0.951706	-	-	-	-	-	up	-	-
Str01G003187	0.712	0.496	1.65464	16.7884	18.8975	0.895722	0.899154	0.91633	-	up	-	-	-	up	-	-
Str01G003188	-0.905	0.279	98.5372	247.807	260.669	0.14246	0.111116	0.122513	-	-	-	-	-	up	-	-
Str01G003192	0.996	0.057	0	7.74028	0	0.5087	0.588836	0.499981	-	up	CGS1Fhyper	-	-	-	CGS1Shyper	-
Str01G003195	0.664	0.538	1.4194	7.70954	17.9483	0.655688	0.702559	0.693465	-	-	-	-	-	up	-	-
Str01G003196	-0.074	0.953	7.64268	52.2577	12.5727	0.813501	0.737239	0.653409	-	up	-	-	-	-	-	-
Str01G003203	0.445	0.706	55.2525	33.1334	151.091	0.502721	0.578187	0.588974	down	-	CGS1Fhyper	-	-	-	-	-
Str01G003206	0.264	0.83	30.743	56.7751	116.654	0.828234	0.90885	0.866275	-	-	-	-	-	up	-	-
Str01G003212	-0.802	0.408	19.4278	41.968	4.8877	0.868477	0.86809	0.917275	-	-	CGS1Fhyper	-	down	-	-	-
Str01G003214	0.818	0.39	14.7826	116.696	53.4749	0.757092	0.854187	0.848831	-	up	-	-	-	up	-	-
Str01G003215	-0.04	0.974	14.9124	30.944	49.3309	0.587831	0.514374	0.581358	-	-	-	-	-	up	-	-
Str01G003223	0.475	0.685	7.97482	82.494	19.7403	0.71106	0.876559	0.914305	-	up	-	-	-	-	-	-
Str01G003226	0.57	0.614	240.733	510.317	621.684	0.5765	0.546896	0.684417	-	-	-	-	-	up	-	-
Str01G003229	-0.853	0.35	103.084	91.4194	49.4511	0.725452	0.703252	0.768422	-	-	-	-	down	-	-	-
Str01G003230	0.997	0.049	3.00294	11.5555	16.0887	0.551232	0.665153	0.745789	-	-	-	-	-	up	-	-
Str01G003233	-0.979	0.131	65.5266	63.1439	26.6127	0.899635	0.894525	0.92601	-	-	-	-	down	-	-	-
Str01G003237	0.999	0.032	10.2469	36.2628	20.9337	0.653168	0.817904	0.728059	-	up	-	-	-	-	-	-
Str01G003238	-0.184	0.882	124.345	40.9643	7.87416	0.132516	0.112835	0.146674	down	-	-	-	down	-	-	-
Str01G003240	-0.932	0.237	206.589	94.4119	70.4139	0.310577	0.525208	0.750616	down	-	CGS1Fhyper	-	down	-	CGS1Shyper	-
Str01G003241	0.287	0.814	6.22426	9.47468	0.154763	0.103366	0.213125	0.163869	-	-	-	-	down	-	-	-
Str01G003242	0.308	0.801	5.55729	10.9969	0.084603	0.0805371	0.186425	0.152936	-	-	-	-	down	-	-	-
Str01G003243	-0.991	0.085	110.384	53.4613	33.8347	0.544046	0.743588	0.772385	down	-	CGS1Fhyper	-	down	-	CGS1Shyper	-
Str01G003245	0.561	0.621	7.32546	38.8159	8.78008	0.752722	0.828869	0.82621	-	up	-	-	-	-	-	-
Str01G003251	0.4	0.738	10.3436	17.5976	1.7387	0.72682	0.911438	0.829283	-	-	-	-	down	-	-	-
Str01G003254	-0.785	0.425	44.585	13.0252	6.15007	0.415747	0.423478	0.450861	down	-	-	-	down	-	-	-
Str01G003260	-0.913	0.267	259.716	76.5193	73.7435	0.667215	0.794193	0.743649	down	-	-	-	down	-	-	-
Str01G003265	0.574	0.61	19.0002	2.46557	15.1002	0.961432	0.948169	0.945833	down	-	-	-	-	-	-	-
Str01G003266	-0.97	0.155	0.504636	22.2055	6.74133	0.475108	0.45105	0.474044	-	up	CGS1Fhyper	-	-	-	-	-
Str01G003267	0.993	0.077	6.65686	147.37	59.0263	0.874738	0.898955	0.881087	-	up	-	-	-	-	-	-
Str01G003271	-0.785	0.425	15.0843	60.1816	24.0109	0.926831	0.865199	0.979861	-	up	-	-	-	-	-	-
Str01G003276	-0.999	0.023	2.56915	8.77083	24.0148	0.915543	0.904127	0.870859	-	-	-	-	-	up	-	-
Str01G003281	-0.962	0.177	67.739	33.7402	7.5171	0.378015	0.500165	0.527327	down	-	-	-	down	-	-	-
Str01G003283	0.907	0.276	31.9758	170.934	60.9631	0.133347	0.272222	0.215986	-	up	-	-	-	-	-	-
Str01G003286	0.205	0.869	1.17207	4.6393	12.5724	0.710986	0.668435	0.710185	-	-	-	-	-	up	-	-
Str01G003287	0.931	0.237	4.01139	5.52502	32.9689	0.428071	0.464381	0.516799	-	-	-	-	-	up	-	-
Str01G003288	0.935	0.231	0	32.0876	0.256069	0.686884	0.764464	0.71527	-	up	-	-	-	-	-	-
Str01G003291	-0.999	0.031	70.7228	26.8532	18.9365	0.813781	0.910943	0.922079	down	-	-	-	down	-	-	-
Str01G003307	-0.994	0.067	58.5175	35.5739	17.3238	0.675719	0.723175	0.777741	down	-	-	-	down	-	-	-
Str01G003308	-0.933	0.234	43.3503	29.2411	33.137	0.754278	0.777213	0.779963	down	-	-	-	-	-	-	-
Str01G003310	-0.895	0.294	104.581	33.2846	180.816	0.889433	0.914246	0.886976	down	-	-	-	-	-	-	-
Str01G003313	-0.182	0.884	22.359	78.1463	31.7015	0.752234	0.758978	0.787052	-	up	-	-	-	-	-	-
Str01G003339	0.209	0.866	13.4241	66.0323	32.7217	0.643618	0.676273	0.734263	-	up	-	-	-	-	-	-
Str01G003340	-0.947	0.208	465.674	190.24	88.505	0.743885	0.790287	0.84878	down	-	-	-	down	-	-	-
Str01G003349	-0.504	0.663	8.56019	250.704	37.6325	0.102321	0.0835664	0.233333	-	up	-	-	-	up	-	-
Str01G003351	-0.865	0.335	39.0297	27.6821	55.6038	0.938085	0.944972	0.93719	down	-	-	-	-	-	-	-
Str01G003356	0.88	0.315	27.2421	15.5876	35.4883	0.123334	0.114674	0.177778	down	-	-	-	-	-	-	-
Str01G003361	0.948	0.205	0.190878	13.3688	0.24119	0.773166	0.829015	0.79141	-	up	-	-	-	-	-	-
Str01G003370	-0.975	0.142	579.674	387.847	426.725	0.281886	0.457261	0.463503	down	-	-	-	-	-	-	-
Str01G003371	-0.967	0.165	10.5851	93.0236	7.7983	0.883802	0.835458	0.903774	-	up	-	-	-	-	-	-
Str01G003372	-0.867	0.332	3.36845	32.673	2.49714	0.858997	0.776698	0.819763	-	up	-	-	-	-	-	-
Str01G003381	-0.114	0.927	463.702	238.586	146.328	0.54262	0.495891	0.567708	down	-	-	-	down	-	-	-
Str01G003384	-0.644	0.555	74.2308	84.582	31.3875	0.870479	0.810874	0.869896	-	-	-	-	down	-	-	-
Str01G003398	-0.478	0.683	23.9976	122.52	26.81	0.333333	0.333333	0.5	-	up	-	-	-	-	-	-
Str01G003401	-1	0.003	114.577	67.4936	120.747	0.206863	0.257143	0.2	down	-	-	-	-	-	-	-
Str01G003403	-0.175	0.888	54.1652	199.786	71.0709	0.163098	0.19067	0.273809	-	up	-	-	-	-	-	-
Str01G003404	-0.835	0.371	28.7298	118.893	31.1886	0.716306	0.605871	0.84127	-	up	-	-	-	-	-	-
Str01G003409	-0.279	0.82	13.0624	27.9755	97.3256	0.759951	0.689399	0.717567	-	-	-	-	-	up	-	-
Str01G003413	0.29	0.813	12.6017	21.5684	1.73464	0.47103	0.629031	0.574074	-	-	-	-	down	-	-	-
Str01G003414	-0.331	0.785	2.75652	841.054	1.65086	0.578701	0.637654	0.877419	-	up	-	-	-	-	-	-
Str01G003415	-0.997	0.045	136.897	137.561	86.1261	0.519471	0.527778	0.644444	-	-	-	-	down	-	-	-
Str01G003424	-0.892	0.298	24.4652	13.0931	55.8877	0.924302	0.932329	0.920509	down	-	-	-	-	-	-	-
Str01G003425	-0.623	0.572	0.485194	13.927	4.67131	0.787419	0.734977	0.853333	-	up	-	-	-	-	-	-
Str01G003427	-0.309	0.8	59.5368	194.323	115.338	0.225803	0.194734	0.333333	-	up	-	-	-	-	-	-
Str01G003428	0.363	0.764	0.257453	18.0167	6.02004	0.581429	0.63647	0.333333	-	up	-	-	-	up	-	-
Str01G003431	-0.951	0.201	1216.12	344.928	75.6214	0.650913	0.844575	0.825806	down	-	CGS1Fhyper	-	down	-	CGS1Shyper	-
Str01G003433	0.814	0.395	0.377968	0.268664	7.92921	0.825758	0.666667	0.934234	-	-	-	-	-	up	-	-
Str01G003435	-0.497	0.669	58.0939	320.559	161.124	0.375	0.277348	0.213333	-	up	-	-	-	up	-	-
Str01G003436	0.876	0.321	36.1632	15.0249	35.517	0.903343	0.894453	0.910898	down	-	-	-	-	-	-	-
Str01G003438	-0.927	0.245	16.9013	58.8045	38.8067	0.794946	0.732581	0.78403	-	up	-	-	-	-	-	-
Str01G003441	-0.969	0.158	28.097	33.6292	14.8454	0.830336	0.828329	0.87046	-	-	-	-	down	-	-	-
Str01G003452	0.583	0.604	25.9674	12.9059	22.8367	0.920657	0.913723	0.934702	down	-	CGS1Fhyper	-	-	-	CGS1Shyper	-
Str01G003453	0.246	0.842	21.7206	6.69823	10.4521	0.928272	0.915302	0.940981	down	-	CGS1Fhyper	-	-	-	CGS1Shyper	-
Str01G003454	-0.262	0.831	44.8476	30.5522	48.8117	0.353434	0.556928	0.569164	down	-	CGS1Fhyper	-	-	-	CGS1Shyper	-
Str01G003456	0.016	0.99	28.9996	46.3638	16.0894	0.859	0.763748	0.75191	-	-	-	-	down	-	-	-
Str01G003458	0.504	0.664	4.49337	1.5837	28.1668	0	0.119742	0.135185	-	-	-	-	-	up	-	-
Str01G003459	-0.3	0.806	3.8444	1.8193	24.5927	0.796844	0.720505	0.731913	-	-	-	-	-	up	-	-
Str01G003461	0.758	0.453	18.9112	4.09279	3.83293	0.771153	0.72732	0.755847	down	-	-	-	down	-	-	-
Str01G003465	0.227	0.854	39.5763	39.2687	277.568	0.26	0.21549	0.246667	-	-	-	-	-	up	-	-
Str01G003467	0.522	0.65	15.3913	48.3168	33.3167	0.851462	0.870568	0.891413	-	up	-	-	-	-	-	-
Str01G003469	0.953	0.195	21.3735	108.93	37.4158	0.885213	0.957619	0.873013	-	up	-	-	-	-	-	-
Str01G003471	0.686	0.519	63.9286	29.9257	16.1667	0.646825	0.686782	0	down	-	-	-	down	-	-	-
Str01G003479	-0.497	0.669	7.44341	30.7359	15.7036	0.85146	0.810966	0.925989	-	up	-	-	-	-	-	-
Str01G003480	-0.861	0.34	0.131192	6.69778	0	0.232187	0.197455	0.270454	-	up	-	-	-	-	-	-
Str01G003489	-0.994	0.068	125.151	99.9842	28.1636	0.813437	0.824815	0.886269	-	-	-	-	down	-	-	-
Str01G003491	-0.986	0.108	0.19761	80.2323	1.04453	0.755801	0.741295	0.753061	-	up	-	-	-	-	-	-
Str01G003493	-0.933	0.235	407.789	120.062	586.502	0.253572	0.4	0.25	down	-	-	-	-	-	-	-
Str01G003494	0.994	0.067	120.479	53.6087	144.243	0.907666	0.847774	0.941106	down	-	-	-	-	-	-	-
Str01G003497	-0.991	0.084	37.3717	125.393	60.187	0.514583	0.366071	0.458333	-	up	-	-	-	-	-	-
Str01G003513	-0.971	0.155	0.177106	34.3353	0.194009	0.372222	0.18759	0.325926	-	up	-	-	-	-	-	-
Str01G003524	0.303	0.804	435.732	249.57	528.509	0.882614	0.734653	0.753436	down	-	-	-	-	-	-	-
Str01G003526	0.961	0.178	38.7435	235.982	138.989	0.214881	0.234821	0.23	-	up	-	-	-	up	-	-
Str01G003537	0.314	0.797	0.0640003	19.8277	2.32776	0.175	0.155952	0	-	up	-	-	-	-	-	-
Str01G003538	-0.522	0.65	0	20.4005	2.48591	0.911487	0.884953	0.882166	-	up	-	-	-	-	-	-
Str01G003540	-0.445	0.706	47.2437	198.655	88.9334	0.157341	0.145918	0.198571	-	up	-	-	-	-	-	-
Str01G003545	0.036	0.977	23.4347	128.453	48.9552	0.196599	0.216666	0.258333	-	up	-	-	-	-	-	-
Str01G003547	-0.999	0.032	6.19844	35.3399	17.8134	0.953914	0.869658	0.916667	-	up	-	-	-	-	-	-
Str01G003549	0.092	0.941	36.1261	33.7111	6.47093	0.165958	0.695429	0.354037	-	-	CGS1Fhyper	-	down	-	-	-
Str01G003562	-0.284	0.817	18.4567	3.00219	28.2084	0.775069	0.847648	0.835427	down	-	-	-	-	-	-	-
Str01G003563	-0.032	0.98	13.1876	1.63871	21.1513	0.715873	0.888305	0.903704	down	-	-	-	-	-	-	-
Str01G003564	-0.666	0.536	0	73.7806	0	0.925833	0.922675	0.937432	-	up	-	-	-	-	-	-
Str01G003565	-0.332	0.784	1.58523	16.7177	5.89868	0.751718	0.747309	0.789368	-	up	-	-	-	-	-	-
Str01G003566	0.082	0.948	0.0698197	20.6675	0.101866	0.332051	0.436022	0.514506	-	up	-	-	-	-	-	-
Str01G003568	-0.142	0.909	15.5972	6.08707	23.2032	0.886499	0.905224	0.903605	down	-	-	-	-	-	-	-
Str01G003569	0.036	0.977	6.05882	34.8118	13.8437	0.843946	0.831866	0.791758	-	up	-	-	-	-	-	-
Str01G003570	-0.504	0.663	8.81852	42.1357	20.2901	0.613409	0.540741	0.503333	-	up	-	-	-	-	-	-
Str01G003573	0.872	0.326	10.1452	53.7671	489.574	0.512622	0.443506	0.608631	-	up	-	-	-	up	-	-
Str01G003574	0.95	0.203	9.15091	51.4882	413.145	0.568874	0.603271	0.653845	-	up	-	-	-	up	-	-
Str01G003575	-0.907	0.277	20.2841	14.1508	5.5517	0.580429	0.579142	0.711814	-	-	-	-	down	-	-	-
Str01G003578	0.899	0.289	40.0162	159.043	78.0602	0.608492	0.744816	0.706547	-	up	-	-	-	-	-	-
Str01G003582	0.587	0.601	17.2167	58.798	32.8114	0.490476	0.55	0.422222	-	up	-	-	-	-	-	-
Str01G003585	-0.931	0.238	22.8103	18.8798	5.72521	0.750098	0.793889	0.828022	-	-	-	-	down	-	-	-
Str01G003592	0.984	0.115	52.0805	162.184	251.88	0.8482	0.863222	0.886363	-	up	-	-	-	up	-	-
Str01G003593	0.802	0.407	15.2579	71.4201	79.6568	0.867959	0.87549	0.893598	-	up	-	-	-	up	-	-
Str01G003595	-0.781	0.43	5.94224	0.529694	0.09141	0.49381	0.626471	0.925	down	-	-	-	down	-	-	-
Str01G003600	-0.415	0.727	0.274495	10.918	1.91068	0.691558	0.689286	0.731381	-	up	-	-	-	-	-	-
Str01G003601	0.608	0.584	91.1523	37.4239	135.715	0.60957	0.686048	0.834848	down	-	-	-	-	-	-	-
Str01G003603	0.961	0.178	36.9488	210.127	82.3541	0.580658	0.663435	0.57829	-	up	-	-	-	-	-	-
Str01G003604	0.697	0.509	5.26141	27.4595	6.10814	0.745449	0.824556	0.806972	-	up	-	-	-	-	-	-
Str01G003610	-0.978	0.134	12.3076	48.5315	37.7018	0.862184	0.844927	0.853304	-	up	-	-	-	up	-	-
Str01G003620	-0.319	0.793	21.311	69.8326	66.0339	0.891429	0.833352	0.913413	-	up	-	-	-	up	-	-
Str01G003624	-0.867	0.332	0.31406	7.02243	4.99617	0.790278	0.698181	0.670492	-	up	-	-	-	-	-	-
Str01G003626	-0.711	0.497	5.25742	2.78263	0.133556	0.478295	0.441022	0.573445	-	-	-	-	down	-	-	-
Str01G003630	-0.202	0.87	4.1044	2.97344	0.338992	0.870184	0.789996	0.868077	-	-	CGS1Fhyper	-	down	-	-	-
Str01G003631	0.997	0.049	4.52731	13.069	63.0097	0.524832	0.561332	0.689583	-	-	-	-	-	up	-	-
Str01G003636	-0.697	0.509	117.862	65.1665	589.65	0.796624	0.760099	0.741398	down	-	-	-	-	up	-	-
Str01G003641	-0.902	0.285	35.3845	30.3167	9.4677	0.529736	0.425782	0.814286	-	-	-	-	down	-	-	-
Str01G003644	-0.724	0.484	48.9665	158.572	73.4953	0.663194	0.54627	0.555555	-	up	-	-	-	-	-	-
Str01G003645	-0.107	0.932	53.2034	184.887	86.4531	0.6275	0.6482	0.741667	-	up	-	-	-	-	-	-
Str01G003650	-0.599	0.591	0.279481	0.18675	15.0835	0.801984	0.720588	0.707937	-	-	-	-	-	up	-	-
Str01G003652	0.004	0.997	81.4771	29.1208	428.838	0.259259	0.3125	0.291666	down	-	-	-	-	up	-	-
Str01G003653	-0.938	0.226	242.165	79.5426	23.2018	0.652137	0.723333	0.715188	down	-	-	CGS1Lhyper	down	-	CGS1Shyper	-
Str01G003655	0.972	0.15	52.9948	19.7028	78.9878	0.804955	0.756003	0.893519	down	-	-	-	-	-	-	-
Str01G003660	0.147	0.906	11.7752	16.7626	39.39	0.897967	0.810577	0.879167	-	-	-	-	-	up	-	-
Str01G003667	0.593	0.596	0.044771	0.159577	5.48003	0.802065	0.870707	0.878531	-	-	-	-	-	up	-	-
Str01G003676	-0.913	0.267	11.5334	1.97937	0.581729	0.834157	0.87365	0.861598	down	-	-	-	down	-	-	-
Str01G003689	-0.558	0.623	4.56446	3299.14	5.05526	0.453684	0.425233	0.8	-	up	-	-	-	-	-	-
Str01G003690	-1	0.01	68.7409	1524.8	6.43963	0.7625	0.622462	0.771296	-	up	-	-	down	-	-	-
Str01G003691	-0.121	0.923	0.151345	2383.15	0	0.80625	0.779861	0.762649	-	up	-	-	-	-	-	-
Str01G003692	-0.128	0.918	0.163885	1485.62	1.02291	0.67345	0.700687	0.743706	-	up	-	-	-	-	-	-
Str01G003695	-0.324	0.79	42.6633	14.8634	7.3956	0.769315	0.730497	0.830247	down	-	-	-	down	-	-	-
Str01G003701	-0.106	0.933	12.9924	51.7401	64.6306	0.794654	0.921248	0.716667	-	up	-	-	-	up	-	-
Str01G003702	-0.599	0.591	2.99218	18.7589	6.2084	0.783124	0.763153	0.761338	-	up	-	-	-	-	-	-
Str01G003705	-0.875	0.322	26.5269	36.6604	10.8079	0.835037	0.821717	0.837431	-	-	-	-	down	-	-	-
Str01G003708	0.898	0.29	0.685839	10.8985	5.32272	0.741598	0.8109	0.801846	-	up	-	-	-	-	-	-
Str01G003709	0.855	0.347	32.212	14.1597	54.6779	0.862628	0.863825	0.875404	down	-	-	-	-	-	-	-
Str01G003713	-0.519	0.653	0	43.9449	0	0.858394	0.811493	0.812662	-	up	-	-	-	-	-	-
Str01G003716	-0.31	0.8	0	7.55655	0.0446117	0.424665	0.454896	0.56652	-	up	-	-	-	-	CGS1Shyper	-
Str01G003719	0.825	0.383	2.30441	18.7952	0.125826	0.214038	0.266667	0.111111	-	up	-	-	-	-	-	-
Str01G003721	-0.907	0.277	25.0388	5.98118	3.1776	0.886886	0.922464	0.911111	down	-	-	-	down	-	-	-
Str01G003729	-0.989	0.097	42.6354	110.289	15.8145	0.806915	0.769947	0.833612	-	-	-	-	down	-	-	-
Str01G003734	0.998	0.044	744.428	138.25	342.006	0.278321	0.237656	0.24877	down	-	-	-	down	-	-	-
Str01G003737	-0.654	0.546	18.3507	16.5836	55.2367	0.692499	0.690026	0.689254	-	-	-	-	-	up	-	-
Str01G003742	-0.224	0.856	63.0896	199.151	124.336	0.869167	0.82858	0.728101	-	up	-	-	-	-	-	-
Str01G003743	-0.229	0.853	39.7886	17.2886	45.2972	0.897409	0.837273	0.76702	down	-	-	-	-	-	-	-
Str01G003748	-0.621	0.573	33.3717	24.1789	2.85771	0.791667	0.720238	0.845833	-	-	-	-	down	-	-	-
Str01G003763	-0.335	0.782	42.5481	7.85502	97.0523	0.47012	0.518207	0.496428	down	-	-	-	-	-	-	-
Str01G003765	0.985	0.112	1.24296	14.6991	11.1743	0.647589	0.670541	0.660913	-	up	-	-	-	-	-	-
Str01G003770	-1	0.002	209.741	247.265	41.3148	0.743627	0.726344	0.82	-	-	-	-	down	-	-	-
Str01G003775	0.965	0.168	35.3481	22.2835	48.454	0.873185	0.863364	0.900354	down	-	-	-	-	-	-	-
Str01G003780	-0.984	0.114	85.3148	127.06	24.0348	0.934898	0.917143	0.948782	-	-	CGS1Fhyper	-	down	-	-	-
Str01G003782	0.937	0.227	0.278433	26.0645	6.79021	0.462641	0.476642	0.460707	-	up	-	-	-	-	-	-
Str01G003787	0.254	0.837	3.49816	11.4463	32.9696	0.893468	0.826307	0.893207	-	-	-	-	-	up	-	-
Str01G003788	0.839	0.367	2.66191	8.52926	24.6506	0.567002	0.642857	0.664206	-	-	-	-	-	up	-	-
Str01G003792	-0.79	0.42	55.0331	51.3309	9.16676	0.841124	0.826832	0.852583	-	-	-	-	down	-	-	-
Str01G003799	0.947	0.208	30.8526	22.5377	8.09025	0.318182	0.316931	0.292493	-	-	-	-	down	-	-	-
Str01G003803	0.907	0.277	13.748	4.02848	5.36472	0.90941	0.891465	0.901029	down	-	-	-	-	-	-	-
Str01G003808	-0.857	0.344	0	22.7387	0.284738	0.786667	0.733333	0.841111	-	up	-	-	-	-	-	-
Str01G003809	-0.655	0.546	0.155794	23.2777	0.455402	0.785998	0.764012	0.868225	-	up	-	-	-	-	-	-
Str01G003814	0.624	0.571	1.02495	1.60879	18.178	0.949047	0.921818	0.955435	-	-	-	-	-	up	-	-
Str01G003815	0.68	0.524	1.08148	1.63558	23.6015	0.871177	0.826246	0.886439	-	-	-	-	-	up	-	-
Str01G003818	-0.434	0.714	12.3962	84.7496	29.8888	0.598198	0.556418	0.802273	-	up	-	-	-	-	-	-
Str01G003826	-0.517	0.654	72.6557	61.374	14.8392	0.292758	0.25496	0.30303	-	-	-	-	down	-	-	-
Str01G003827	0.55	0.63	0	288.644	0	0.777728	0.837169	0.833296	-	up	-	-	-	-	-	-
Str01G003828	-0.008	0.995	179.84	15.0408	119.83	0.380208	0.43	0.666667	down	-	-	-	-	-	-	-
Str01G003833	0.656	0.545	0.389754	17.7171	1.85042	0.794328	0.905138	0.891218	-	up	-	-	-	-	-	-
Str01G003834	0.744	0.466	23.6188	76.7574	68.7284	0.585324	0.649326	0.730338	-	up	-	-	-	up	-	-
Str01G003839	-0.998	0.042	2.51185	3.81452	24.3828	0.895533	0.896096	0.859257	-	-	-	-	-	up	-	-
Str01G003840	0.581	0.605	3.88184	24.7163	5.55502	0.851478	0.875556	0.741162	-	up	-	-	-	-	-	-
Str01G003842	-0.943	0.216	37.216	23.8031	49.992	0.848997	0.857825	0.815295	down	-	-	-	-	-	-	-
Str01G003845	0.863	0.338	139.252	84.6619	385.273	0.105311	0.126984	0.166121	down	-	-	-	-	up	-	-
Str01G003846	0.174	0.889	101.856	104.95	337.093	0.129971	0.2	0.175	-	-	-	-	-	up	-	-
Str01G003854	-0.151	0.903	10.3699	0.181325	0.104639	0.856219	0.849459	0.867574	down	-	-	-	down	-	-	-
Str01G003855	0.974	0.147	7.65349	0	0.140002	0.752135	0.592473	0.546569	down	-	-	-	down	-	-	-
Str01G003861	0.942	0.217	0.635672	0.401101	28.278	0.617333	0.694365	0.848214	-	-	-	-	-	up	-	-
Str01G003862	0.275	0.823	85.8394	30.0544	449.501	0.154697	0.213333	0.205556	down	-	-	-	-	up	-	-
Str01G003863	-0.496	0.67	49.3292	18.0238	5.17722	0.564667	0.512517	0.689153	down	-	-	-	down	-	CGS1Shyper	-
Str01G003866	0.747	0.463	71.8666	25.7847	109.17	0.706296	0.709176	0.725	down	-	-	-	-	-	-	-
Str01G003873	0.658	0.543	10.2284	13.731	36.1074	0.82618	0.763859	0.855663	-	-	-	-	-	up	-	-
Str01G003879	-0.995	0.065	6.95542	1.1409	0.949202	0.137085	0.239583	0.231162	-	-	-	-	down	-	-	-
Str01G003880	-0.238	0.847	0.144658	0.260673	6.1573	0.884326	0.9225	0.89473	-	-	-	-	-	up	-	-
Str01G003900	-0.46	0.696	2226.47	885.442	159.208	0.750375	0.940833	0.809524	down	-	-	-	down	-	-	-
Str01G003903	-0.84	0.365	11.4616	2.59669	2.87758	0.861466	0.923131	0.888146	down	-	-	-	down	-	-	-
Str01G003915	-0.926	0.247	9.33919	8.42416	1.15829	0.916	0.940476	0.968	-	-	-	-	down	-	-	-
Str01G003916	-0.864	0.335	11.3046	10.0443	1.16563	0.895213	0.92298	0.941322	-	-	-	-	down	-	-	-
Str01G003921	-0.673	0.53	200.037	84.4153	58.0493	0.848517	0.892613	0.865455	down	-	-	-	down	-	-	-
Str01G003922	-0.953	0.196	6.42303	28.6551	9.70095	0.889194	0.880909	0.891021	-	up	-	-	-	-	-	-
Str01G003925	-0.593	0.596	0	79.4461	0	0.748041	0.744531	0.773383	-	up	-	-	-	-	-	-
Str01G003926	0.637	0.561	0.891612	320.385	27.9202	0.197506	0.2125	0.152626	-	up	-	-	-	up	-	-
Str01G003949	-0.618	0.576	0	11.1213	0	0.928056	0.804108	0.823145	-	up	-	-	-	-	-	-
Str01G003951	-0.424	0.721	0.149806	48.6118	0.160359	0.950848	0.952114	0.964241	-	up	-	-	-	-	-	-
Str01G003954	-0.998	0.041	0.227088	25.9344	0.0735777	0.906504	0.862123	0.91026	-	up	-	-	-	-	-	-
Str01G003955	-0.991	0.084	0.275267	34.8176	0.157593	0.876396	0.8266	0.869447	-	up	-	-	-	-	-	-
Str01G003956	-0.304	0.803	1.61426	160.156	0.297221	0.691437	0.70924	0.76875	-	up	-	-	-	-	-	-
Str01G003958	-0.615	0.578	39.7323	130.676	71.1081	0.926952	0.915995	0.939464	-	up	-	CGS1Lhyper	-	-	-	-
Str01G003959	0.571	0.613	28.0988	1979.99	290.301	0.437218	0.461728	0.34902	-	up	-	CGS1Lhyper	-	up	-	-
Str01G003961	0.97	0.156	0.990644	5.07593	25.2769	0.793964	0.807059	0.827173	-	-	-	-	-	up	-	-
Str01G003964	0.503	0.665	7.60549	2.00068	0.271398	0.843434	0.634058	0.793478	-	-	-	-	down	-	-	-
Str01G003968	-0.001	0.999	0	26.6747	0	0.700905	0.661955	0.623175	-	up	-	-	-	-	-	-
Str01G003972	0.999	0.025	2.97295	29.3832	42.6444	0.728279	0.787594	0.822254	-	up	-	-	-	up	-	-
Str01G003973	-0.405	0.734	13.9631	56.6264	9.37064	0.846302	0.852209	0.875214	-	up	-	-	-	-	-	-
Str01G003974	0.132	0.916	29.6439	105.529	35.641	0.897575	0.894601	0.888315	-	up	-	-	-	-	-	-
Str01G003975	0.076	0.952	4.61346	41.3073	9.5311	0.831235	0.776374	0.662378	-	up	-	-	-	-	-	-
Str01G003980	-0.884	0.309	15.6124	79.481	24.4963	0.887544	0.865054	0.874516	-	up	-	-	-	-	-	-
Str01G003986	0.969	0.159	9.12546	79.159	18.9149	0.79416	0.891414	0.779608	-	up	-	-	-	-	-	-
Str01G003987	-1	0.01	31.5813	19.5673	18.0645	0.512012	0.595405	0.604119	down	-	-	-	down	-	-	-
Str01G003990	-0.674	0.529	155.57	62.0998	48.9566	0.588629	0.623141	0.6	down	-	-	-	down	-	-	-
Str01G004001	-0.775	0.436	56.3747	24.0565	0.98366	0.708658	0.789189	0.768	down	-	CGS1Fhyper	-	down	-	-	-
Str01G004003	-0.648	0.551	0.659447	14.2679	0.686997	0.785597	0.781734	0.801703	-	up	-	-	-	-	-	-
Str01G004004	0.064	0.959	0.515243	10.6657	0.210644	0.793956	0.831848	0.859551	-	up	-	-	-	-	-	-
Str01G004006	0.912	0.269	2.62241	68.7182	17.4292	0.326595	0.50123	0.431288	-	up	CGS1Fhyper	-	-	-	-	-
Str01G004007	0.93	0.239	6.31901	52.1836	5.33278	0.649027	0.709094	0.670339	-	up	-	-	-	-	CGS1Shyper	-
Str01G004009	-0.077	0.951	6.28895	0.574876	0.787884	0.959439	0.979592	0.942177	down	-	-	-	-	-	-	-
Str01G004010	-0.559	0.622	4.74509	0.431115	0.390301	0.461281	0.731481	0.484492	-	-	-	-	down	-	-	-
Str01G004012	0.532	0.643	45.2437	3.80194	5.53163	1	0.985714	1	down	-	-	-	down	-	-	-
Str01G004013	-0.981	0.125	10.7233	0.898798	1.31916	0.834672	0.868088	0.860006	down	-	-	-	down	-	-	-
Str01G004015	-0.816	0.392	14.264	1.21507	1.63826	0.8107	0.836251	0.868146	down	-	CGS1Fhyper	-	down	-	-	-
Str01G004019	-0.444	0.707	95.0022	20.4201	167.331	0.349993	0.548006	0.461369	down	-	-	-	-	-	CGS1Shyper	-
Str01G004021	0.998	0.041	16.7602	19.7752	5.20251	0.25754	0.272666	0.216162	-	-	-	-	down	-	-	-
Str01G004029	-0.984	0.113	0.358266	0.167775	13.7018	0.794659	0.833333	0.639683	-	-	-	-	-	up	-	-
Str01G004036	0.733	0.477	8.52897	6.44981	96.1879	0.853763	0.83483	0.861239	-	-	-	-	-	up	-	-
Str01G004038	0.26	0.833	5.33306	24.6489	11.2335	0.867722	0.886792	0.908696	-	up	-	-	-	-	-	-
Str01G004040	-0.656	0.545	0.049472	824.748	0.0717773	0.984375	0.9	0.917017	-	up	-	-	-	-	-	-
Str01G004041	-0.482	0.68	18.6436	1840.3	54.9128	0.166121	0.166667	0.333333	-	up	-	-	-	-	-	-
Str01G004042	0.46	0.696	56.1035	42.5234	25.1663	0.642302	0.733333	0.581818	-	-	-	-	down	-	-	-
Str01G004043	-0.333	0.784	22.3797	18.0407	10.3227	0.2	0	0.246667	-	-	-	-	down	-	-	-
Str01G004045	-0.699	0.507	18.423	19.0649	98.608	0.8125	0.529345	0.434354	-	-	-	-	-	up	-	-
Str01G004048	-0.658	0.543	26.8409	34.6061	9.25281	0.882247	0.901843	0.919762	-	-	-	-	down	-	-	-
Str01G004056	0.951	0.2	0	14.3117	3.19693	0.121528	0.266667	0.194805	-	up	-	-	-	-	-	-
Str01G004063	-0.661	0.54	57.7011	33.0281	8.34963	0.740519	0.681778	0.861905	down	-	-	-	down	-	-	-
Str01G004064	-0.918	0.259	55.4446	30.5927	7.12366	0.808862	0.821154	0.894524	down	-	-	-	down	-	-	-
Str01G004065	0.953	0.196	0.259911	8.11372	1.84169	0.562688	0.695604	0.626368	-	up	-	-	-	-	-	-
Str01G004066	0.63	0.566	16.0146	69.2259	62.3419	0.736975	0.747086	0.772782	-	up	-	-	-	up	-	-
Str01G004070	0.984	0.113	21.6973	19.4994	68.2418	0.161767	0.165648	0.188095	-	-	-	-	-	up	-	-
Str01G004090	-0.549	0.63	14.6515	12.7023	4.63846	0.833333	0.666667	0.888889	-	-	-	-	down	-	-	-
Str01G004094	0.971	0.155	0.053818	11.043	4.84165	0.77551	0.966667	0.816667	-	up	-	-	-	-	-	-
Str01G004102	-0.262	0.831	15.3968	8.26914	5.56186	0.433333	0.6125	0.435582	-	-	-	-	down	-	-	-
Str01G004105	-0.982	0.12	16.3013	10.9187	6.41628	0.843137	0.862667	0.894444	-	-	-	-	down	-	-	-
Str01G004111	-0.969	0.16	15.5022	6.94194	2.17296	0.849668	0.871255	0.900654	down	-	-	-	down	-	-	-
Str01G004113	-0.112	0.928	15.8358	111.351	49.8794	0.767744	0.769958	0.805911	-	up	-	-	-	up	-	-
Str01G004117	-0.927	0.244	47.6218	49.0875	301.758	0.877381	0.723984	0.476423	-	-	-	-	-	up	-	CGS1Lhyper
Str01G004118	-0.251	0.838	29.5753	27.6536	337.949	0.938476	0.929351	0.931818	-	-	-	-	-	up	-	CGS1Lhyper
Str01G004119	-0.112	0.928	12.214	33.7328	39.3857	0.232143	0	0.298333	-	-	-	-	-	up	-	-
Str01G004121	-0.944	0.213	4.65115	103.587	25.8997	0.512035	0.225717	0.558642	-	up	-	CGS1Lhyper	-	up	-	-
Str01G004123	-0.659	0.542	1.90365	11.1948	15.7043	0.782173	0.787553	0.749262	-	-	-	-	-	up	-	-
Str01G004125	0.127	0.919	93.5847	371.632	205.059	0.679036	0.708511	0.797619	-	up	-	-	-	-	-	-
Str01G004128	0.329	0.787	40.7529	11.5707	9.07511	0.876152	0.867182	0.877464	down	-	-	-	down	-	-	-
Str01G004134	-0.798	0.411	0	9.49813	0.20583	0.797949	0.726813	0.900292	-	up	-	-	-	-	-	-
Str01G004135	-0.965	0.168	21.7939	7.48483	17.8874	0.749052	0.776287	0.762854	down	-	-	-	-	-	-	-
Str01G004137	-0.089	0.943	82.5861	323.874	215.332	0.755759	0.742802	0.825066	-	up	-	-	-	up	-	-
Str01G004138	-1	0.005	260.13	496.707	63.4981	0.251754	0.15619	0.333333	-	-	-	-	down	-	-	-
Str01G004140	-0.861	0.34	50.2694	25.4109	12.3158	0.519936	0.548042	0.678571	down	-	-	-	down	-	-	-
Str01G004143	-0.195	0.875	23.9411	104.295	36.9272	0.773199	0.80147	0.924444	-	up	-	-	-	-	-	-
Str01G004145	0.953	0.195	39.7812	121.06	146.871	0.33306	0.368357	0.365476	-	up	-	-	-	up	-	-
Str01G004146	0.367	0.761	167.821	41.2332	195.868	0.77685	0.814031	0.892808	down	-	-	-	-	-	-	-
Str01G004152	0.961	0.178	8.82618	88.7053	38.6686	0.627855	0.775794	0.643978	-	up	-	-	-	up	-	-
Str01G004155	-0.994	0.069	104.265	67.8358	46.0691	0.245678	0.327783	0.400159	down	-	-	-	down	-	-	-
Str01G004162	0.937	0.227	15.3533	12.9439	3.16629	0.793155	0.779584	0.766946	-	-	-	-	down	-	-	-
Str01G004165	0.347	0.774	2.17366	6.63884	13.983	0.903402	0.868749	0.913402	-	-	-	-	-	up	-	-
Str01G004167	-0.694	0.511	24.8101	17.7071	4.73018	0.128788	0.0714286	0.203704	-	-	-	-	down	-	-	-
Str01G004169	0.875	0.322	16.1169	67.4023	65.7612	0.786508	0.902976	0.84375	-	up	-	-	-	up	-	-
Str01G004174	-0.605	0.586	1.07379	40.1306	17.2606	0.842529	0.775265	0.903571	-	up	-	-	-	up	-	-
Str01G004175	-0.994	0.068	1.01888	36.9383	6.46173	0.541667	0.280303	0.475	-	up	-	-	-	-	-	-
Str01G004176	-0.724	0.484	15.6047	14.2979	6.2774	0.872159	0.888768	0.892106	-	-	-	-	down	-	-	-
Str01G004180	0.968	0.161	6.62504	2.61949	55.8525	0.175794	0.193537	0.266667	-	-	-	-	-	up	-	-
Str01G004181	-0.793	0.417	23.0889	21.2366	109.782	0.538889	0.216667	0	-	-	-	-	-	up	-	-
Str01G004193	-0.922	0.253	22.6175	20.9218	7.20946	0.843487	0.826741	0.882476	-	-	-	-	down	-	-	-
Str01G004196	-0.409	0.732	249.765	49.1861	35.7901	0.864084	0.86092	0.879667	down	-	-	-	down	-	-	-
Str01G004197	0.163	0.896	11.0277	46.0254	24.353	0.840793	0.841749	0.810067	-	up	-	-	-	-	-	-
Str01G004200	-0.514	0.656	2.72213	4.28859	17.2386	0.851282	0.89359	0.845238	-	-	-	-	-	up	-	-
Str01G004209	0.815	0.394	17.9062	69.736	48.3241	0.862785	0.88876	0.895456	-	up	-	-	-	-	-	-
Str01G004211	0.239	0.846	0.0606423	14.8072	1.51324	0.181015	0.176425	0.158367	-	up	-	-	-	-	-	-
Str01G004212	-0.018	0.989	381.861	435.543	168.55	0.826531	0.900802	0.877302	-	-	-	-	down	-	-	-
Str01G004217	0.536	0.64	1.39577	8.26857	21.065	0.907644	0.868762	0.932184	-	-	-	-	-	up	-	-
Str01G004221	0.036	0.977	45.2739	154.569	94.4036	0.704349	0.715059	0.807381	-	up	-	-	-	-	-	-
Str01G004222	-0.516	0.655	49.247	330.747	103.64	0.724242	0.700275	0.813704	-	up	-	-	-	-	-	-
Str01G004224	0.936	0.229	45.0252	46.6899	146.072	0.252071	0.262018	0.279012	-	-	-	-	-	up	-	-
Str01G004225	-0.312	0.798	0.05882	237.676	0	0.67411	0.709447	0.838235	-	up	-	-	-	-	-	-
Str01G004229	-0.817	0.391	3.99814	59.7256	11.011	0.810772	0.692133	0.729965	-	up	-	-	-	-	-	-
Str01G004230	0.495	0.67	49.5767	22.9801	66.9697	0.893945	0.864581	0.876043	down	-	-	-	-	-	-	-
Str01G004240	0.492	0.673	4.25434	33.7573	18.2532	0.662908	0.740823	0.813556	-	up	-	-	-	-	-	-
Str01G004241	-1	0.01	103.131	96.4874	18.0545	0.734524	0.752058	0.9205	-	-	-	-	down	-	CGS1Shyper	-
Str01G004242	0.88	0.315	40.5589	36.6534	6.64955	0.583333	0.466667	0.377381	-	-	-	-	down	-	-	-
Str01G004252	-0.838	0.368	36.2337	3.0388	0.87491	0.33	0.391026	0.480392	down	-	-	-	down	-	-	-
Str01G004253	-0.873	0.324	53.6881	3.10541	0.518345	0.885238	0.904822	0.926471	down	-	-	-	down	-	-	-
Str01G004256	0.602	0.589	0	43.9568	2.83511	0.765476	0.901786	0.891975	-	up	-	-	-	-	-	-
Str01G004257	0.972	0.15	0	13.4103	0	0.818182	0.880456	0.833333	-	up	-	-	-	-	-	-
Str01G004262	-0.885	0.308	967.617	402.131	93.0279	0.220238	0.388889	1	down	-	-	-	down	-	-	-
Str01G004263	-0.975	0.142	1127.44	458.516	77.9808	0.320805	0.398	0.495098	down	-	-	-	down	-	-	-
Str01G004267	-0.713	0.495	6.33054	4.02498	29.5453	0.914683	0.809127	0.752451	-	-	-	-	-	up	-	-
Str01G004280	0.944	0.215	15.0254	70.0631	29.1276	0.853448	0.911463	0.847222	-	up	-	-	-	-	-	-
Str01G004294	-0.995	0.062	0.462828	0.86476	11.9656	0.788073	0.789178	0.774261	-	-	-	-	-	up	-	-
Str01G004300	-0.275	0.823	19.2071	153.211	68.3526	0.728571	0.703755	0.886364	-	up	-	-	-	up	-	-
Str01G004305	-0.738	0.472	24.3574	35.3884	12.6535	0.221429	0.228345	0.25	-	-	-	-	down	-	-	-
Str01G004309	0.249	0.84	3.20215	58.4838	22.2123	0.163952	0.234849	0.333333	-	up	-	-	-	up	-	-
Str01G004310	-0.109	0.931	0.040865	9.7257	2.97046	0.714815	0.74359	0.944444	-	up	-	-	-	-	-	-
Str01G004311	1	0.004	16.9081	4.31553	18.4048	0.9525	0.916706	0.95705	down	-	-	-	-	-	-	-
Str01G004312	0.883	0.311	15.6495	3.96662	16.5937	0.865507	0.856878	0.87514	down	-	-	-	-	-	-	-
Str01G004314	0.98	0.128	18.4413	198.856	58.6775	0.621111	1	0.775	-	up	-	-	-	up	-	-
Str01G004318	-0.869	0.329	26.3579	11.105	48.6973	0.943042	0.94538	0.942708	down	-	-	-	-	-	-	-
Str01G004321	-0.955	0.192	11.9708	1.99141	10.893	0.848316	0.932946	0.881561	down	-	-	-	-	-	-	-
Str01G004332	0.772	0.439	117.531	49.6245	413.92	0.756373	0.718019	0.765488	down	-	-	-	-	up	-	-
Str01G004334	0.947	0.209	85.6057	129.912	240.784	0.879376	0.876785	0.925363	-	-	-	-	-	up	-	-
Str01G004340	-0.058	0.963	1.12382	16.0182	2.58869	0.659751	0.550463	0.428571	-	up	-	-	-	-	-	-
Str01G004343	0.516	0.655	37.087	165.813	93.9278	0.581486	0.621693	0.651515	-	up	-	-	-	-	-	-
Str01G004344	-0.813	0.396	0.680799	99.2862	0.159116	0.848841	0.828816	0.877614	-	up	-	-	-	-	-	-
Str01G004345	-0.966	0.165	0.218649	50.6559	0.140406	0.966534	0.929855	0.956818	-	up	-	-	-	-	-	-
Str01G004347	0.168	0.893	21.679	11.1021	2.7482	0.925317	0.94301	0.919604	-	-	CGS1Fhyper	-	down	-	-	-
Str01G004349	-0.949	0.205	7.78466	3.47568	0.272626	0.626514	0.841818	0.873188	-	-	-	-	down	-	-	-
Str01G004357	-0.44	0.71	1.28035	14.5611	6.50893	0.679748	0.66169	0.715793	-	up	-	-	-	-	-	-
Str01G004359	0.504	0.663	0.17635	63.5585	3.39809	0.743112	0.79233	0.794658	-	up	-	-	-	-	-	-
Str01G004368	-0.991	0.085	1.59166	14.4042	1.34691	0.897554	0.792126	0.917582	-	up	-	-	-	-	-	-
Str01G004370	-0.77	0.441	8.01088	2.70594	0.61158	0.692778	0.705555	0.842593	-	-	-	-	down	-	-	-
Str01G004372	0.563	0.619	8.60529	54.4783	26.6371	0.777778	0.899383	0.958333	-	up	-	-	-	-	-	-
Str01G004378	-0.893	0.297	0.435136	18.7608	1.46632	0.87963	0.703704	1	-	up	-	CGS1Lhyper	-	-	-	-
Str01G004381	0.86	0.341	12.1423	102.595	38.926	0.803153	0.923077	0.895833	-	up	-	-	-	up	-	-
Str01G004382	0.171	0.891	0.326552	24.4398	6.21236	0.352564	0.308333	0	-	up	-	-	-	-	-	-
Str01G004387	-0.483	0.679	0	18.0072	0.341904	0.233333	0.233631	0.333333	-	up	-	-	-	-	-	-
Str01G004391	-0.097	0.938	9.54066	28.6084	0.98856	0.5	0.666667	0.74359	-	-	-	-	down	-	-	-
Str01G004392	-0.275	0.823	21.0239	21.1671	3.45689	0.916667	0.595238	0.833333	-	-	-	-	down	-	-	-
Str01G004408	-0.432	0.716	110.558	8.82732	3.58907	0.927357	0.924634	0.945442	down	-	-	CGS1Lhyper	down	-	-	-
Str01G004412	-0.617	0.577	0.337536	69.7995	4.61688	0.784025	0.77479	0.819608	-	up	-	-	-	-	-	-
Str01G004414	0.043	0.973	0	13.2904	0	0.697562	0.773148	0.838235	-	up	-	-	-	-	-	-
Str01G004417	-0.326	0.789	9.61121	43.1329	17.6192	0.85	0.848942	0.873027	-	up	-	-	-	-	-	-
Str01G004421	-0.081	0.948	682.124	297.993	62.1107	0.278472	0.222936	0.294775	down	-	-	-	down	-	-	-
Str01G004422	-0.93	0.239	1921.37	898.237	126.52	0.610119	0.744386	0.755226	down	-	-	-	down	-	CGS1Shyper	-
Str01G004424	0.387	0.747	7.35815	41.4489	16.6381	0.872309	0.886416	0.792619	-	up	-	-	-	-	-	-
Str01G004425	-0.919	0.258	6.18712	3.55327	26.5382	0.767086	0.847887	0.682598	-	-	-	-	-	up	-	-
Str01G004429	0.098	0.937	24.0202	33.382	2.42817	1	0.946429	0.953725	-	-	-	-	down	-	-	-
Str01G004438	-0.999	0.026	14.0146	73.5059	28.4269	0.901515	0.74309	0.857143	-	up	-	-	-	-	-	-
Str01G004452	0.997	0.051	1.44365	4.68131	15.5003	0.288379	0.292308	0.314286	-	-	-	-	-	up	-	-
Str01G004453	-0.771	0.439	1.21459	2.11858	16.1348	0.829446	0.878934	0.796177	-	-	-	-	-	up	-	-
Str01G004459	-1	0.016	11.647	41.2562	33.9272	0.929872	0.917972	0.920632	-	up	-	-	-	-	-	-
Str01G004460	-0.168	0.892	36.3053	293.528	104.38	0.852083	0.860417	0.930952	-	up	-	-	-	up	-	-
Str01G004464	0.714	0.494	9.24319	11.9469	1.55096	0.817231	0.844221	0.816667	-	-	-	-	down	-	-	-
Str01G004469	-0.124	0.921	3.46303	66.6368	24.2411	0.1875	0.190357	0.223913	-	up	-	-	-	up	-	-
Str01G004471	-0.988	0.098	11.2898	0.657571	31.4418	0.389286	0.488095	0	down	-	-	-	-	-	-	-
Str01G004472	-0.747	0.463	25.8437	9.05468	24.2137	0.824481	0.922868	0.899315	down	-	-	-	-	-	-	-
Str01G004474	0.984	0.112	19.7467	210.261	79.6847	0.511204	0.851852	0.561191	-	up	-	-	-	up	-	-
Str01G004478	-0.825	0.382	98.2354	80.2542	17.5278	0.807143	0.754062	0.89375	-	-	-	-	down	-	-	-
Str01G004480	0.815	0.394	25.7506	11.9825	57.7118	0.886407	0.896582	0.918041	down	-	-	-	-	-	-	-
Str01G004487	0.598	0.592	1.50975	19.0649	0.859438	0.767613	0.855874	0.841772	-	up	-	-	-	-	-	-
Str01G004489	-0.417	0.727	7.09283	2.94912	0.531698	0.667191	0.664328	0.670679	-	-	-	-	down	-	-	-
Str01G004491	-0.874	0.323	14.4876	118.143	39.3589	0.778824	0.73311	0.747326	-	up	-	-	-	-	-	-
Str01G004495	-0.982	0.121	11.6835	99.9659	37.7098	0.875298	0.636364	0.848785	-	up	-	-	-	up	-	-
Str01G004496	-0.525	0.648	0.489854	20.7865	3.95928	0.233333	0.183334	0.433334	-	up	-	-	-	-	-	-
Str01G004497	-0.919	0.257	0.397976	29.1422	5.17035	0.248148	0	0.333333	-	up	-	-	-	-	-	-
Str01G004501	0.547	0.632	0	42.9518	0.341904	0.183928	0.197619	0	-	up	-	-	-	-	-	-
Str01G004504	-0.998	0.043	4.9316	9.85057	0	0.252778	0	0.453333	-	-	-	-	down	-	-	-
Str01G004510	-0.447	0.705	71.681	36.5536	76.6761	0.922075	0.921748	0.92031	down	-	-	-	-	-	-	-
Str01G004513	-0.305	0.803	4.00879	5.32219	20.4647	0.762445	0.883628	0.780952	-	-	-	-	-	up	-	-
Str01G004515	-0.839	0.366	21.9496	4.39413	13.3105	0.320777	0.394577	0.398264	down	-	-	-	-	-	-	-
Str01G004523	0.892	0.299	105.807	93.7878	58.9146	0.916562	0.927078	0.881145	-	-	-	-	down	-	-	-
Str01G004527	0.102	0.935	75.3511	23.8584	54.3546	0.675046	0.675704	0.819048	down	-	-	-	-	-	-	-
Str01G004529	-0.021	0.987	20.9776	15.527	5.55553	0.715243	0.794738	0.731035	-	-	-	-	down	-	-	-
Str01G004532	-0.04	0.974	44.8338	228.895	73.37	0.869974	0.904075	0.970833	-	up	-	-	-	-	-	-
Str01G004535	0.891	0.3	13.5482	19.4518	40.1066	0.0947572	0.217949	0.287037	-	-	-	-	-	up	-	-
Str01G004539	0.34	0.779	38.8821	229.565	73.9069	0.74246	0.808366	0.843519	-	up	-	-	-	-	-	-
Str01G004542	0.459	0.697	21.3649	6.10611	23.4234	0.887281	0.897279	0.947297	down	-	-	-	-	-	-	-
Str01G004543	0.101	0.935	36.5141	10.8014	38.9495	0.893528	0.856786	0.837616	down	-	-	-	-	-	-	-
Str01G004564	0.896	0.293	28.8522	8.42329	37.5373	0.951064	0.943342	0.969444	down	-	-	-	-	-	-	-
Str01G004565	0.971	0.155	48.1328	17.8422	61.4832	0.96206	0.961533	0.96263	down	-	-	-	-	-	-	-
Str01G004577	0.996	0.055	7.37522	0.878102	5.79584	0.935185	0.848765	0.921429	down	-	-	-	-	-	-	-
Str01G004582	0.435	0.714	9.65196	1.09556	2.49808	0.888889	0.690476	0.95	down	-	-	-	-	-	-	-
Str01G004583	0.582	0.604	26.6265	6.53019	3.11268	0.958333	0.806061	0.921667	down	-	-	-	down	-	-	-
Str01G004584	0.887	0.305	14.1551	3.3747	1.49961	0.952381	0.938597	0.919444	down	-	-	-	down	-	-	-
Str01G004596	-0.679	0.525	11.604	1.20451	9.45566	0.904524	0.914171	0.890625	down	-	-	-	-	-	-	-
Str01G004599	-0.704	0.503	14.7242	55.3397	41.9834	0.927673	0.88303	0.931482	-	up	-	-	-	-	-	-
Str01G004603	-0.977	0.136	29.3582	6.50228	2.40969	0.872858	0.931437	0.926758	down	-	CGS1Fhyper	-	down	-	-	-
Str01G004604	-0.976	0.138	13.9263	3.22764	1.27575	0.211578	0.547619	0.735185	down	-	-	-	down	-	CGS1Shyper	-
Str01G004605	0.978	0.135	69.1594	60.307	36.2837	0.943492	0.939755	0.878723	-	-	-	-	down	-	-	-
Str01G004607	-0.906	0.278	96.3153	136.282	57.9523	0.933838	0.930488	0.961348	-	-	-	-	down	-	-	-
Str01G004609	-0.114	0.927	45.9043	10.2715	38.4422	0.640212	0.678148	0.729243	down	-	-	-	-	-	-	-
Str01G004610	0.917	0.261	23.2813	16.6432	5.70864	0.836111	0.675661	0.619	-	-	-	-	down	-	-	-
Str01G004614	0.889	0.303	11.1606	46.6902	21.0664	0.915686	0.971111	0.900794	-	up	-	-	-	-	-	-
Str01G004618	0.738	0.471	13.9212	4.79243	24.952	0.25	0.273809	0.336111	down	-	-	-	-	-	-	-
Str01G004622	-0.997	0.046	0	36.2825	0	0.864308	0.788399	0.858263	-	up	-	-	-	-	-	-
Str01G004627	0.844	0.361	23.7001	128.671	49.7979	0.70712	0.925926	0.871795	-	up	-	-	-	-	-	-
Str01G004629	-0.42	0.724	24.3563	5.64461	27.14	0	0.941098	0.91	down	-	-	-	-	-	-	-
Str01G004639	0.975	0.141	6.47939	19.2406	32.4701	0.736432	0.782436	0.892473	-	-	CGS1Fhyper	-	-	up	-	-
Str01G004650	0.536	0.64	137.442	67.6462	172.411	0.342565	0.371984	0.44217	down	-	-	-	-	-	-	-
Str01G004651	0.273	0.824	218.57	90.1465	333.117	0.183006	0.245496	0.273809	down	-	-	-	-	-	-	-
Str01G004653	0.511	0.659	37.8779	15.0597	5.87757	0.763536	0.769078	0.74895	down	-	-	-	down	-	-	-
Str01G004655	-0.687	0.518	27.8816	9.70148	0.729946	0.855797	0.843537	0.958696	down	-	-	-	down	-	-	-
Str01G004656	-0.9	0.286	27.0331	10.297	0.548695	0.636635	0.764742	0.753739	down	-	-	-	down	-	-	-
Str01G004659	-0.786	0.425	522.514	215.352	222.112	0.926082	0.935412	0.949895	down	-	-	-	down	-	-	-
Str01G004660	0.344	0.776	9.49373	119.35	15.3826	0.592947	0.771364	0.824194	-	up	-	-	-	-	-	-
Str01G004661	-0.926	0.247	0.0396827	14.47	0.0506293	0.791375	0.707634	0.843038	-	up	-	-	-	-	-	CGS1Lhyper
Str01G004666	0.954	0.193	1.10279	0.66911	11.9354	0.641911	0.672518	0.753401	-	-	-	-	-	up	-	-
Str01G004673	-0.973	0.148	30.3393	12.0008	4.74199	0.130794	0.259524	0.266667	down	-	-	-	down	-	-	-
Str01G004674	-0.038	0.976	35.6757	14.9684	6.49578	0.936432	0.902918	0.949512	down	-	-	-	down	-	-	-
Str01G004676	0.682	0.522	31.4107	7.66404	26.9231	0.867654	0.86058	0.878383	down	-	-	-	-	-	-	-
Str01G004677	-0.489	0.675	15.7466	3.91192	11.3561	0.778467	0.856474	0.904787	down	-	-	-	-	-	-	-
Str01G004680	-0.944	0.215	37.6739	15.8882	9.05731	0.860565	0.91697	0.910374	down	-	-	-	down	-	-	-
Str01G004688	-0.956	0.19	319.249	82.0765	562.79	0.410988	0.444409	0.296428	down	-	-	-	-	-	-	-
Str01G004692	-0.648	0.552	17.4624	22.3672	7.12016	0.651216	0.779057	0.897436	-	-	-	-	down	-	-	-
Str01G004693	0.298	0.807	0	63.6458	1.81086	0.451754	0.50641	0.52493	-	up	-	-	-	-	-	-
Str01G004696	-0.28	0.819	5.61608	46.2981	21.1381	0.613008	0.592783	0.720588	-	up	-	-	-	-	-	-
Str01G004702	-0.878	0.318	82.3913	60.5933	17.0827	0.205595	0.20407	0.212745	-	-	-	-	down	-	-	-
Str01G004703	-0.92	0.256	13.5607	58.6565	10.9218	0.361442	0.301037	0.408333	-	up	-	-	-	-	-	-
Str01G004704	0.984	0.115	19.0708	9.51912	66.7092	0.801274	0.80447	0.92094	down	-	-	-	-	up	-	-
Str01G004705	0.995	0.062	22.0298	12.3831	82.0103	0.917731	0.915755	0.971154	down	-	-	-	-	up	-	-
Str01G004709	-0.842	0.362	3.18424	53.2427	12.7846	0.323454	0.245577	0.371429	-	up	-	-	-	-	-	-
Str01G004711	0.607	0.584	3.4561	0.327518	296.911	0.898155	0.924147	0.928688	-	-	-	-	-	up	-	-
Str01G004715	-0.813	0.395	25.0537	88.7106	30.0615	0.36391	0.311808	0.421032	-	up	-	-	-	-	-	-
Str01G004718	-0.794	0.416	1.20697	62.6813	1.41416	0.417857	0.298391	0.60461	-	up	-	-	-	-	-	-
Str01G004725	0.32	0.792	222.502	67.0775	21.9078	0.720619	0.610606	0.718241	down	-	-	-	down	-	-	-
Str01G004727	0.248	0.84	66.1969	31.1947	29.4184	0.887805	0.895652	0.87093	down	-	-	-	down	-	-	-
Str01G004728	0.175	0.888	24.0982	37.4259	6.16277	0.298095	0.358874	0.34263	-	-	-	-	down	-	-	-
Str01G004730	-0.297	0.808	0.836987	12.2793	3.5945	0.116883	0.112037	0.5	-	up	-	-	-	-	-	-
Str01G004735	1	0.004	1.76774	138.809	11.9483	0.556302	0.787209	0.571835	-	up	-	-	-	-	-	-
Str01G004737	-0.651	0.549	51.1382	20.9155	8.20989	0.625508	0.611778	0.729293	down	-	-	-	down	-	CGS1Shyper	-
Str01G004740	0.047	0.97	11031.7	7840.09	12361.6	0.520492	0.564361	0.581854	down	-	-	-	-	-	-	-
Str01G004753	-0.544	0.634	0.500263	17.3772	3.37781	0.792716	0.75761	0.916667	-	up	-	-	-	-	-	-
Str01G004757	-0.886	0.306	272.283	87.0038	35.5167	0.82507	0.841228	0.870604	down	-	-	-	down	-	-	-
Str01G004759	0.163	0.896	5.10611	57.0186	11.7111	0.333333	0.25	0	-	up	-	-	-	-	-	-
Str01G004760	0.789	0.421	2.36322	522.719	56.5332	0.2375	0.373333	0.333333	-	up	-	-	-	up	-	-
Str01G004762	0.045	0.971	31.788	181.559	82.4217	0.932292	0.916667	0.828125	-	up	-	-	-	up	-	-
Str01G004764	0.853	0.35	70.816	91.1303	296.316	0.523809	0.499471	0.553333	-	-	-	-	-	up	-	-
Str01G004765	-0.794	0.416	0.48496	12.084	0.980326	0.765369	0.722353	0.824642	-	up	-	-	-	-	-	-
Str01G004768	-0.844	0.361	0	10.4309	0.0382507	0.158908	0.117345	0.206702	-	up	-	-	-	-	-	-
Str01G004770	-0.912	0.269	14.492	3.68978	0.400846	0.661821	0.727059	0.713492	down	-	-	CGS1Lhyper	down	-	-	-
Str01G004781	1	0.008	34.1894	17.7396	48.5014	0.821014	0.799355	0.839017	down	-	-	-	-	-	-	-
Str01G004782	0.849	0.355	47.9149	505.039	81.9365	0.18619	0.213333	0.16199	-	up	-	-	-	-	-	-
Str01G004794	0.963	0.173	14.8651	2.55693	18.942	0.94992	0.929852	0.949219	down	-	-	-	-	-	-	-
Str01G004796	-0.131	0.917	16.0249	3.04199	19.7347	0.333333	0.142857	0	down	-	-	-	-	-	-	-
Str01G004797	0.711	0.496	8.61837	2.10517	12.0819	0.892402	0.894616	0.917073	down	-	-	-	-	-	-	-
Str01G004801	-0.541	0.636	425.698	99.4446	44.9988	0.847699	0.842087	0.902227	down	-	-	-	down	-	-	-
Str01G004802	0.514	0.656	2.24462	16.6826	23.8079	0.18367	0.144966	0.267544	-	up	-	-	-	up	-	-
Str01G004803	0.196	0.874	9.1762	34.9076	12.3736	0.754467	0.851977	0.924837	-	up	-	-	-	-	-	-
Str01G004804	0.613	0.58	33.2535	279.384	60.5851	0.715231	0.794841	0.791667	-	up	-	-	-	-	-	-
Str01G004817	0.19	0.878	29.4172	14.6423	116.682	0.934211	0.94075	0.939394	down	-	-	-	-	up	-	-
Str01G004819	-0.867	0.332	12.1252	12.5783	2.60862	0.67779	0.653674	0.698963	-	-	-	-	down	-	-	-
Str01G004822	0.123	0.921	25.7875	5.87043	4.84459	0.913793	0.949405	0.866667	down	-	-	-	down	-	-	-
Str01G004830	0.925	0.249	12.4273	81.7488	97.0884	0.861776	0.888138	0.918181	-	up	-	-	-	up	-	-
Str01G004833	-0.027	0.983	16.1891	6.08012	28.9517	0.719489	0.892857	0.875	down	-	-	-	-	-	-	-
Str01G004835	-0.838	0.367	87.3094	80.7657	326.145	0.974095	0.978143	0.971	-	-	-	-	-	up	-	-
Str01G004850	0.669	0.534	13.4857	28.3024	45.0062	0.504592	0.397398	0.705714	-	-	-	-	-	up	-	-
Str01G004851	-0.974	0.147	17.1461	35.1807	63.0421	0.923208	0.911138	0.902867	-	-	-	-	-	up	-	-
Str01G004852	-0.15	0.904	87.383	347.517	697.827	0.268571	0.180952	0.247222	-	up	-	-	-	up	-	-
Str01G004853	0.814	0.394	30.6063	79.6592	266.247	0.142857	0.25	0.283333	-	-	-	-	-	up	-	-
Str01G004859	0.938	0.225	55.8056	337.825	153.453	0.873034	0.924206	0.906551	-	up	-	-	-	up	-	-
Str01G004860	-0.648	0.551	0.331256	1.14188	5.1564	0.45407	0.610534	0.37424	-	-	-	-	-	up	-	-
Str01G004862	-0.683	0.521	47.041	26.0551	14.4923	0.908509	0.924797	0.917547	down	-	-	-	down	-	-	-
Str01G004863	0.124	0.921	29.7136	13.4067	33.8429	0.806899	0.859421	0.900833	down	-	-	-	-	-	-	-
Str01G004865	-0.603	0.588	25.1255	115.307	54.0818	0.811448	0.768959	0.867702	-	up	-	-	-	-	-	-
Str01G004870	-0.962	0.175	40.0927	15.4447	2.15508	0.156061	0.31833	0.333598	down	-	CGS1Fhyper	-	down	-	-	-
Str01G004871	-0.996	0.06	26.5613	9.61694	1.48139	0.666426	0.881494	0.948413	down	-	CGS1Fhyper	-	down	-	CGS1Shyper	-
Str01G004874	-0.999	0.029	11.3475	1.92489	4.61549	0.512838	0.638277	0.607749	down	-	-	-	-	-	-	-
Str01G004876	0.533	0.642	89.2844	27.843	486.68	0.387127	0.576006	0.615385	down	-	-	-	-	up	-	-
Str01G004879	0.827	0.38	11.8234	49.6742	14.8452	0.801282	1	0.925926	-	up	-	-	-	-	-	-
Str01G004880	0.843	0.362	193.132	103.561	343.231	0.372966	0.45377	0.777778	down	-	-	-	-	-	-	-
Str01G004884	-0.972	0.152	799.543	500.555	766.945	0.620924	0.654357	0.61507	down	-	-	-	-	-	-	-
Str01G004885	0.524	0.649	114.76	30.9155	110.125	0.837733	0.68139	0.677451	down	-	-	-	-	-	-	-
Str01G004888	0.353	0.771	20.1837	64.3512	85.8461	0.649522	0.867536	0.687477	-	up	-	-	-	up	-	-
Str01G004893	0.893	0.297	20.8987	82.3639	40.2537	0.614249	0.664021	0.604437	-	up	-	-	-	-	-	-
Str01G004894	-0.657	0.544	23.6346	14.2388	34.6167	0.821291	0.80823	0.786097	down	-	-	-	-	-	-	-
Str01G004902	-0.997	0.052	23.8743	16.884	9.79328	0.661202	0.712653	0.751875	-	-	-	-	down	-	-	-
Str01G004910	-0.551	0.629	0.179482	8.54706	4.25684	0.25	0.195106	0.29697	-	up	-	-	-	-	-	-
Str01G004911	-0.322	0.791	46.3099	181.575	99.1467	0.932047	0.902919	0.865707	-	up	-	-	-	-	-	-
Str01G004915	-0.747	0.463	4.87443	28.9659	42.8113	0.74963	0.792908	0	-	up	-	-	-	up	-	-
Str01G004916	0.346	0.775	14.5082	4.96418	16.4838	0.762987	0.797349	0.866667	down	-	-	-	-	-	-	-
Str01G004919	0.726	0.483	19.0065	12.2155	1.44829	0.847222	0.874376	0.799259	-	-	-	-	down	-	-	-
Str01G004921	-0.846	0.357	78.7469	30.1108	66.6669	0.696097	0.774108	0.754438	down	-	-	-	-	-	-	-
Str01G004922	0.28	0.819	88.3836	31.8257	89.1925	0.885968	0.8874	0.891508	down	-	-	-	-	-	-	-
Str01G004923	-0.722	0.487	2.81834	26.698	150.598	0.635384	0.387082	0.345932	-	up	-	-	-	up	-	-
Str01G004927	-0.602	0.589	0	14.1756	1.99814	0.491211	0.463922	0.569048	-	up	-	-	-	-	-	-
Str01G004931	0.381	0.751	559.902	147.773	31.6246	0.844564	0.820288	0.84247	down	-	-	-	down	-	-	-
Str01G004939	-0.287	0.815	31.747	18.5496	1.33675	0.881042	0.833849	0.894659	down	-	-	-	down	-	-	-
Str01G004940	0.538	0.639	34.0858	20.0094	1.62928	0.340741	0.397727	0.289827	down	-	-	-	down	-	-	-
Str01G004943	-0.964	0.171	17.3391	7.71675	1.62883	0.260823	0.434375	0.719674	-	-	-	-	down	-	CGS1Shyper	-
Str01G004948	-0.31	0.799	3.64902	48.9709	24.7612	0.858818	0.843505	0.815344	-	up	-	-	-	up	-	-
Str01G004950	-0.779	0.432	4.18205	27.8716	8.8767	0.383102	0.294728	0.461667	-	up	-	-	-	-	-	-
Str01G004953	-0.46	0.695	26.2639	81.5765	28.8126	0.707864	0.708227	0.78125	-	up	-	-	-	-	-	-
Str01G004955	-0.428	0.719	34.1443	33.1005	13.9669	0.664949	0.812219	0.791933	-	-	-	-	down	-	-	-
Str01G004958	-0.926	0.247	49.4537	30.4356	31.6834	0.833921	0.865204	0.8806	-	-	-	-	down	-	-	-
Str01G004959	-0.611	0.581	17.3478	1.97211	16.2363	0.289447	0.370336	0.3641	down	-	-	-	-	-	-	-
Str01G004965	-0.819	0.389	6.80128	39.5335	20.5384	0.746212	0.527778	0.797619	-	up	-	-	-	-	-	-
Str01G004966	0.946	0.21	11.9654	54.1605	20.134	0.666667	0.871795	0.767424	-	up	-	-	-	-	-	-
Str01G004967	-0.818	0.39	41.1852	29.6151	21.1286	0	0	0.333333	down	-	-	-	down	-	-	-
Str01G004968	0.907	0.277	53.2228	21.5723	10.3525	0.582471	0.547222	0.553922	down	-	-	-	down	-	-	-
Str01G004973	0.786	0.424	27.7748	26.6141	77.8324	0.168333	0.268452	0.333333	-	-	-	-	-	up	-	-
Str01G004977	0.989	0.096	20.8766	26.7929	6.64106	0.772917	0.908602	0	-	-	-	-	down	-	-	-
Str01G004979	-0.993	0.073	17.8092	17.6599	98.9721	0.255102	0.22381	0	-	-	-	-	-	up	-	-
Str01G004980	-0.903	0.283	74.0238	71.2074	33.1048	0.765547	0.816532	0.870805	-	-	-	-	down	-	-	-
Str01G004981	-0.093	0.941	6.92851	1056.03	52.0728	0.168572	0.2	0.25	-	up	-	-	-	-	-	-
Str01G004984	-1	0.006	6.24357	3.55087	76.5226	0.915789	0.916667	0.884186	-	-	-	-	-	up	-	-
Str01G004987	-0.649	0.55	0.137177	9.09648	1.63725	0.887097	0.857283	0.945175	-	up	-	-	-	-	-	-
Str01G004989	-0.52	0.652	0.383082	0.260659	18.9163	0.847863	0.731803	0.727778	-	-	-	-	-	up	-	-
Str01G004995	0.27	0.826	13.06	10.4307	1.89335	0.990672	0.947225	0.967222	-	-	-	-	down	-	-	-
Str01G005006	-0.145	0.907	9.93998	1.28119	4.73551	0.824942	0.826215	0.862745	down	-	CGS1Fhyper	-	-	-	-	-
Str01G005008	-0.911	0.27	14.2126	1.48783	20.8625	0.434722	0.60625	0	down	-	-	-	-	-	-	-
Str01G005009	-0.969	0.158	1474.05	607.908	98.3441	0.603268	0.660278	0.741135	down	-	-	-	down	-	-	-
Str02G000029	0.914	0.266	2.67581	11.3631	23.9444	0	0	0.944444	-	-	-	-	-	up	-	-
Str02G000072	0.091	0.942	5.62868	3.39371	28.7253	0.27037	0.341667	0.316666	-	-	-	-	-	up	-	-
Str02G000073	0.91	0.271	4.67353	1.63263	24.2547	0.592045	0.63662	0.738172	-	-	-	-	-	up	-	-
Str02G000074	0.976	0.138	524.4	176.225	588.13	0.362745	0	0.333333	down	-	-	-	-	-	-	-
Str02G000077	-0.844	0.36	0.796827	13.166	8.83914	0.833333	0.583333	0.511852	-	up	-	-	-	-	-	-
Str02G000084	0.613	0.58	35.9782	10.7357	35.7783	0.883036	0.871549	0.946558	down	-	-	-	-	-	-	-
Str02G000085	-0.695	0.511	33.7999	136.895	59.7748	0.233333	0.225	0.225	-	up	-	-	-	-	-	-
Str02G000098	-0.983	0.117	15.4997	5.74356	11.235	0.849689	0.884267	0.870304	down	-	-	-	-	-	-	-
Str02G000100	-0.871	0.327	23.2125	5.86472	13.0577	0.75	0.879481	0.893333	down	-	-	-	-	-	-	-
Str02G000101	0.71	0.497	2.69419	20.0715	6.95318	0.333333	0.644669	0	-	up	-	-	-	-	-	-
Str02G000127	0.608	0.584	34.7064	10.4478	19.9979	0.891026	0.843482	0.909226	down	-	-	-	down	-	-	-
Str02G000128	0.695	0.511	51.5947	17.6721	37.6821	0.882035	0.833909	0.911111	down	-	-	-	-	-	-	-
Str02G000131	0.933	0.235	13.5575	3.54182	24.929	0.566157	0.545238	0.708333	down	-	-	-	-	-	CGS1Shyper	-
Str02G000133	-0.671	0.532	10.6158	3.60674	17.2754	0.342708	0.327193	0.291111	down	-	-	-	-	-	-	-
Str02G000148	0.619	0.575	39.7487	199.273	119.03	0.686141	0.749764	0.647464	-	up	-	-	-	up	-	-
Str02G000153	-0.999	0.027	6.91996	0.546073	0.604957	0	0.833334	0.866667	down	-	-	-	-	-	-	-
Str02G000161	0.3	0.806	369.52	233.705	409.599	0.444444	0.333333	0.333333	down	-	-	-	-	-	-	-
Str02G000162	-0.58	0.606	244.081	162.704	253.529	0.225	0.225	0.2	down	-	-	-	-	-	-	-
Str02G000166	-0.492	0.672	49.3986	6.36414	1.96299	0.731967	0.726768	0.777778	down	-	-	-	down	-	-	-
Str02G000167	0.543	0.635	30.8541	123.442	57.4566	0.666987	1	0	-	up	-	-	-	-	-	-
Str02G000180	0.687	0.518	14.3056	3.20882	6.39244	0.851655	0.833805	0.815451	down	-	-	-	-	-	-	-
Str02G000199	-0.934	0.232	0	26.7456	0	0.25381	0.151265	0.311667	-	up	-	-	-	-	-	-
Str02G000204	-0.693	0.512	98.1598	41.2014	19.7728	0.253175	0.348124	0.299556	down	-	-	-	down	-	-	-
Str02G000213	0.448	0.704	1.23918	12.7877	3.70533	0.845191	0.924731	0.953968	-	up	-	-	-	-	-	-
Str02G000230	0.457	0.698	28.4804	12.8167	6.55219	0.247123	0.263528	0.213889	down	-	-	-	down	-	-	-
Str02G000247	0.327	0.788	0	45.3918	0	0	0.2	0.25	-	up	-	-	-	-	-	-
Str02G000253	0.376	0.755	11.295	2.70236	12.0926	0.846414	0.862447	0.918079	down	-	-	-	-	-	-	-
Str02G000265	-0.708	0.499	66.5749	35.6308	50.8682	0.643555	0.754808	0.797013	down	-	-	-	-	-	-	-
Str02G000269	0.969	0.159	1.0179	13.7963	5.53315	0.525	0.693651	0.544665	-	up	-	-	-	-	-	-
Str02G000270	0.775	0.435	7.68232	43.5443	50.1038	0.237081	0.377957	0.305555	-	up	CGS1Fhyper	-	-	up	-	-
Str02G000277	-0.815	0.394	72.8572	41.0837	49.8203	0.837923	0.954301	0.857639	down	-	-	-	-	-	-	-
Str02G000282	0.865	0.335	2.72891	20.1854	30.9842	0.319444	0.333333	0.416667	-	up	-	-	-	up	-	-
Str02G000288	-0.97	0.157	34.6791	16.5961	27.9624	0.655444	0.741667	0.667463	down	-	-	-	-	-	-	-
Str02G000293	-0.977	0.138	1.54578	3.04696	15.5396	0.966454	0.962736	0.954677	-	-	-	-	-	up	-	-
Str02G000302	0.533	0.642	10.0312	2.43605	12.7182	0.828338	0.850112	0.9251	down	-	-	-	-	-	-	-
Str02G000323	0.75	0.46	17.8415	8.47053	7.4422	0.306667	0.264146	0.130952	down	-	-	-	down	-	-	-
Str02G000340	-0.821	0.387	55.3498	31.6067	38.2208	0.808073	0.902299	0.824713	down	-	-	-	-	-	-	-
Str02G000342	0.834	0.372	0.14918	0.0482747	83.5119	0.697787	0.734473	0.764277	-	-	-	-	-	up	-	-
Str02G000343	-0.998	0.036	32.9048	351.454	1650.6	0.52894	0.47466	0.313187	-	up	-	-	-	up	-	-
Str02G000347	-0.926	0.247	48.3082	5.40575	0	0.568115	0.613996	0.654911	down	-	-	-	down	-	-	CGS1Lhyper
Str02G000355	0.941	0.22	20.3694	9.91706	47.7364	0.799882	0.80238	0.830312	down	-	-	-	-	-	-	-
Str02G000358	-0.607	0.584	7.38802	30.1127	12.7027	0.843961	0.766441	0.986429	-	up	-	-	-	-	-	-
Str02G000364	-0.417	0.726	23.3716	301.843	105.04	0.762718	0.735879	0.866228	-	up	-	-	-	up	-	-
Str02G000365	0.924	0.25	16.7928	13.7099	2.63446	0.48235	0.5011	0.404435	-	-	-	-	down	-	-	-
Str02G000373	-0.983	0.116	23.2797	3.6226	2.25772	0.807543	0.866834	0.858871	down	-	-	-	down	-	-	-
Str02G000374	0.874	0.323	14.7242	61.152	25.9906	0.815701	0.908488	0.88	-	up	-	-	-	-	-	-
Str02G000381	-0.397	0.74	5.71111	29.2198	9.49613	0.471733	0.466649	0.595701	-	up	-	-	-	-	-	-
Str02G000384	-0.586	0.602	0.901632	15.8547	4.31405	0.79914	0.759637	0.882051	-	up	-	-	-	-	-	-
Str02G000390	0.65	0.55	0.889254	14.7004	4.99535	0.583333	0.689815	0.458334	-	up	-	-	-	-	-	-
Str02G000395	0.995	0.063	0	46.4429	0	0.732583	0.802381	0.740148	-	up	-	-	-	-	-	-
Str02G000429	0.101	0.936	78.5631	30.9277	100.197	0.879357	0.863033	0.860758	down	-	-	-	-	-	-	-
Str02G000433	0.595	0.594	0	0.78909	8.01554	0.693214	0.788889	0.791667	-	-	-	-	-	up	-	-
Str02G000434	0.48	0.681	28.2423	198.138	78.9726	0.445389	0.624444	0.708333	-	up	-	-	-	up	-	-
Str02G000436	0.187	0.88	4.89183	37.0046	14.217	0.827966	0.809929	0.5	-	up	-	-	-	-	-	-
Str02G000439	0.763	0.447	9.61855	82.9675	0.611277	0.4	0.708791	0.57568	-	up	-	-	down	-	-	-
Str02G000442	0.958	0.185	18.3419	56.7396	36.6711	0.490429	0.559559	0.505383	-	up	-	-	-	-	-	-
Str02G000443	0.956	0.189	19.4835	82.3223	51.7921	0.810622	0.935113	0.841732	-	up	-	-	-	-	-	-
Str02G000444	-0.554	0.626	208.455	96.0739	172.63	0.801746	0.844207	0.859167	down	-	-	-	-	-	-	-
Str02G000452	-0.653	0.547	0	43.0952	0.044649	0.772414	0.761672	0.815812	-	up	-	-	-	-	-	-
Str02G000458	-0.755	0.456	23.1354	86.3787	24.0005	0.22537	0.21214	0.250794	-	up	-	-	-	-	-	-
Str02G000459	-0.518	0.653	3.44665	21.02	8.28896	0.20254	0.126531	0.384375	-	up	-	-	-	-	CGS1Shyper	-
Str02G000461	-0.5	0.667	74.0744	33.0649	21.2961	0.766878	0.752599	0.816618	down	-	-	-	down	-	-	-
Str02G000462	-0.932	0.236	23.3972	11.52	17.6469	0.824476	0.854425	0.84901	down	-	-	-	-	-	CGS1Shyper	-
Str02G000466	-0.858	0.344	201.889	91.2847	16.2213	0.625	0.633199	0.704831	down	-	-	-	down	-	-	-
Str02G000469	-0.882	0.312	8.64015	122.054	17.2724	0.513194	0.390196	0.599194	-	up	-	-	-	-	-	-
Str02G000495	-0.165	0.894	0.76823	14.241	0.314628	0.666667	0.219414	0	-	up	-	-	-	-	-	-
Str02G000496	0.932	0.236	1.62887	295.12	2.93429	0.242222	0.29375	0.212798	-	up	-	-	-	-	-	-
Str02G000497	-0.915	0.264	30.4824	15.6233	12.8722	0.623071	0.673894	0.659921	down	-	-	-	down	-	-	-
Str02G000509	-0.723	0.485	14.6002	23.4717	2.39866	0.602569	0.616923	0.646088	-	-	-	-	down	-	-	-
Str02G000514	0.436	0.713	0.066135	69.518	0.137923	0.842135	0.903614	0.909091	-	up	-	-	-	-	-	-
Str02G000533	-0.995	0.063	25.8575	22.8205	6.60053	0.831035	0.836122	0.926087	-	-	-	-	down	-	-	-
Str02G000535	-0.995	0.062	24.6545	637.656	142.064	0.407435	0.3818	0.405073	-	up	-	-	-	up	-	-
Str02G000537	-0.9	0.287	342.108	108.382	33.4758	0.846199	0.922487	0.905303	down	-	-	-	down	-	-	-
Str02G000540	0.086	0.945	85.8753	67.2158	26.6601	0.899	0.83412	0.879527	-	-	-	-	down	-	-	-
Str02G000544	0.129	0.917	42.9155	51.6595	21.0014	0.821667	0.860877	0.846429	-	-	-	-	down	-	-	-
Str02G000550	-0.995	0.061	0.206617	37.1358	0.384121	0.806798	0.571429	0.833333	-	up	-	-	-	-	-	-
Str02G000560	-0.622	0.573	94.2518	8.42217	21.9611	0	0.805259	0	down	-	-	-	down	-	-	-
Str02G000567	-0.457	0.698	14.521	10.2761	3.97818	0.856383	0.940502	0.903009	-	-	-	-	down	-	-	-
Str02G000569	-0.391	0.744	10.3609	266.451	69.3273	0.408333	0.390051	0.557692	-	up	-	-	-	up	-	-
Str02G000571	-0.995	0.065	308.73	82.4603	25.1188	0.675853	0.832018	0.898148	down	-	-	-	down	-	-	-
Str02G000574	-0.981	0.125	81.2438	45.4623	19.7963	0.849673	0.894361	0.90847	down	-	-	-	down	-	-	-
Str02G000576	0.877	0.318	35.0957	24.1153	82.3911	0.842043	0.758906	0.889785	down	-	-	-	-	-	-	-
Str02G000581	0.998	0.037	2.19922	24.226	12.6137	0.513615	0.531895	0.523178	-	up	-	-	-	-	-	-
Str02G000624	0.812	0.397	61.1842	182.77	111.289	0.800776	0.86896	0.868811	-	up	-	-	-	-	-	-
Str02G000643	0.642	0.556	14.0879	262.452	51.6296	0.771825	0.894444	0.889914	-	up	-	-	-	up	-	-
Str02G000652	0.837	0.369	74.2465	39.1626	36.8809	0.222693	0.12809	0.175521	down	-	-	-	down	-	-	-
Str02G000656	0.558	0.623	98.6831	49.1671	119.728	0.942926	0.934134	0.937296	down	-	-	-	-	-	-	-
Str02G000666	-0.868	0.33	170.808	128.654	92.6421	0.584722	0.733737	0.726893	-	-	-	-	down	-	CGS1Shyper	-
Str02G000668	-0.499	0.667	0	13.1063	0	0.658765	0.658805	0.704589	-	up	-	-	-	-	-	-
Str02G000674	-0.985	0.111	28.4996	9.1167	0.726084	0.514223	0.653952	0.770994	down	-	-	-	down	-	CGS1Shyper	-
Str02G000681	0.176	0.888	53.6378	175.544	88.0673	0.476102	0.521692	0.586667	-	up	-	-	-	-	-	-
Str02G000683	-0.089	0.943	48.4152	69.4821	28.9295	0.512746	0.670729	0.692593	-	-	-	-	down	-	-	-
Str02G000693	0.462	0.694	14.068	71.7423	67.4081	0.150794	0.152598	0.216667	-	up	-	-	-	up	-	-
Str02G000694	-0.604	0.587	4.08435	7.75133	0	0.848456	0.883636	0.932609	-	-	-	-	down	-	-	-
Str02G000696	-0.98	0.128	82.7209	25.4961	0.757929	0.464562	0.879922	0.929335	down	-	CGS1Fhyper	-	down	-	CGS1Shyper	-
Str02G000697	-0.955	0.191	5.478	69.0711	35.8498	0.809001	0.742234	0.795181	-	up	-	-	-	up	-	-
Str02G000698	-0.582	0.604	0.555693	6.03163	45.7882	0.167234	0.215114	0.153846	-	-	-	-	-	up	-	-
Str02G000707	-1	0.006	291.926	134.183	43.6358	0.743172	0.781548	0.802818	down	-	-	-	down	-	-	-
Str02G000708	-0.858	0.344	6.4991	18.2697	26.9656	0.707125	0.705041	0.680487	-	-	-	-	-	up	-	-
Str02G000711	-0.654	0.546	215.812	95.6234	45.3778	0.556121	0.533247	0.738561	down	-	-	-	down	-	-	-
Str02G000715	-0.635	0.562	19.6215	33.9809	5.22177	0.766357	0.809036	0.885934	-	-	-	-	down	-	-	-
Str02G000720	-0.431	0.716	341.429	120.744	187.031	0.103571	0.155952	0.333333	down	-	-	-	down	-	-	-
Str02G000724	-1	0.016	17.3158	7.77289	17.7842	0.879207	0.903152	0.877296	down	-	-	-	-	-	-	-
Str02G000725	-0.648	0.551	341.237	66.7683	432.997	0.413665	0.540675	0.488095	down	-	-	-	-	-	-	-
Str02G000726	-1	0.015	50.5926	13.1745	11.7547	0.697436	0.829524	0.830948	down	-	-	-	down	-	-	-
Str02G000734	-0.995	0.067	57.7443	16.9734	10.8208	0.562121	0.759259	0.819445	down	-	-	-	down	-	-	-
Str02G000737	0.331	0.785	0.0417507	10.6734	2.45995	0.593424	0.674802	0.728333	-	up	-	-	-	-	-	-
Str02G000738	0.586	0.601	3.21226	15.4268	40.1167	0.561661	0.465957	0.631481	-	-	-	-	-	up	-	-
Str02G000742	-0.967	0.165	0.146391	8.99521	4.69839	0.618614	0.576706	0.587373	-	up	-	-	-	-	-	-
Str02G000746	-0.157	0.9	4.06165	49.0075	18.8148	0.930894	0.88618	0.803564	-	up	-	-	-	up	-	-
Str02G000748	0.339	0.78	33.8202	227.863	124.213	0.846354	0.8625	0.810224	-	up	-	-	-	up	-	-
Str02G000750	-0.57	0.614	0.552715	0.155449	14.4792	0.666667	0.775641	0.658974	-	-	-	-	-	up	-	-
Str02G000751	-0.794	0.416	0.339179	0.129675	12.6849	0.751015	0.852283	0.69064	-	-	-	-	-	up	-	-
Str02G000758	0.181	0.884	25.2229	63.8879	9.15382	0.375	0.679874	0.698849	-	-	-	-	down	-	-	-
Str02G000776	0.655	0.546	0.319048	8.13432	0.373979	0.861964	0.942424	0.551471	-	up	-	-	-	-	-	-
Str02G000779	-0.683	0.521	76.8983	21.2178	104.158	0.74298	0.830184	0.784051	down	-	-	-	-	-	-	-
Str02G000790	0.988	0.098	40.848	26.0072	93.664	0.839358	0.836852	0.843808	down	-	-	-	-	-	-	-
Str02G000797	-0.503	0.664	8.36637	1.20626	0.851082	0.876329	0.873462	0.940111	down	-	-	-	down	-	-	-
Str02G000798	0.122	0.922	7.75595	1.09124	1.89311	0.240226	0.186667	0.291666	down	-	-	-	-	-	-	-
Str02G000801	-0.756	0.454	20.202	3.10905	2.22106	0.682084	0.712583	0.786011	down	-	-	-	down	-	-	-
Str02G000810	-0.983	0.118	1220.38	431.087	125.189	0.525814	0.654467	0.757143	down	-	CGS1Fhyper	-	down	-	-	-
Str02G000817	0.427	0.719	43.7912	26.523	7.71689	0.881718	0.790476	0.840711	down	-	-	-	down	-	-	-
Str02G000818	-0.4	0.738	22.9718	73.5018	22.9996	0.826659	0.784553	0.77865	-	up	-	-	-	-	-	-
Str02G000819	0.015	0.991	0.499197	11.6084	0.130025	0.703457	0.733865	0.760062	-	up	-	-	-	-	-	CGS1Lhyper
Str02G000824	-0.952	0.197	14.5734	27.0804	5.1106	0.566092	0.506968	0.705782	-	-	-	-	down	-	-	-
Str02G000836	-0.746	0.464	65.793	37.9148	13.0843	0.567144	0.668409	0.64349	down	-	CGS1Fhyper	-	down	-	-	-
Str02G000837	-0.104	0.934	5.8098	0.183062	0	0.770697	0.759185	0.785714	down	-	CGS1Fhyper	-	down	-	-	-
Str02G000838	-0.602	0.589	8.05267	1.5417	0	0.7566	0.752134	0.819984	down	-	-	-	down	-	-	-
Str02G000850	-0.682	0.522	12.2837	3.82885	17.9421	0.844187	0.94283	0.883769	down	-	-	-	-	-	-	-
Str02G000851	-0.931	0.239	13.2465	10.8949	3.44654	0.61875	0.609295	0.670877	-	-	-	-	down	-	-	-
Str02G000855	-0.039	0.975	268.955	14.9782	54.5054	0.38125	0.474802	0.245397	down	-	-	-	down	-	-	CGS1Lhyper
Str02G000856	-0.036	0.977	211.067	10.4056	40.3322	0.334596	0.392496	0.251455	down	-	-	-	down	-	-	-
Str02G000857	-0.2	0.872	145.587	8.03715	29.857	0.195303	0.244048	0.154762	down	-	-	-	down	-	-	-
Str02G000858	-0.65	0.549	184.404	21.8448	35.8364	0.17	0.465079	0.204329	down	-	CGS1Fhyper	-	down	-	-	-
Str02G000861	0.908	0.275	10.7809	1.60254	19.9153	0.636275	0.629761	0.693956	down	-	-	-	-	-	-	-
Str02G000881	-0.992	0.081	11.2968	53.2075	21.6805	0.7875	0.667014	0.772727	-	up	-	-	-	-	-	-
Str02G000897	-0.603	0.588	0.74673	0.59741	36.3208	0.423487	0.531778	0.40736	-	-	-	-	-	up	CGS1Shyper	-
Str02G000898	-0.375	0.756	0.217943	65.6958	3.7362	0.229841	0.257143	0.5	-	up	-	-	-	-	-	-
Str02G000903	0.732	0.477	3.44524	24.2428	27.1832	0.191575	0.241667	0.211765	-	up	-	-	-	up	-	-
Str02G000904	0.141	0.91	38.8387	212.485	88.2085	0.492593	0.533333	0.6	-	up	-	-	-	-	-	-
Str02G000911	-0.029	0.981	0	24.9249	0	0.867572	0.882245	0.898478	-	up	-	CGS1Lhyper	-	-	-	-
Str02G000913	-0.338	0.78	19.8009	107.939	160.147	0.727722	0.756056	0.702366	-	up	CGS1Fhyper	-	-	up	-	-
Str02G000916	0.56	0.622	0.10373	7.50798	1.74477	0.896656	0.915507	0.918898	-	up	-	-	-	-	-	-
Str02G000924	-0.926	0.247	178.474	91.4481	342.478	0.202381	0.2	0.14881	down	-	-	-	-	-	-	-
Str02G000947	0.824	0.383	0.148633	10.3453	1.53141	0.828623	0.844919	0.839683	-	up	-	-	-	-	-	-
Str02G000952	-0.8	0.41	0.422116	8.18884	11.5387	0.829427	0.827922	0.816288	-	-	-	-	-	up	-	-
Str02G000957	-0.836	0.37	48.4719	4.24692	41.0914	0.858987	0.928674	0.906973	down	-	-	-	-	-	-	-
Str02G000958	-0.393	0.743	27.4622	2.59784	23.2534	0.878742	0.911905	0.925	down	-	-	-	-	-	-	-
Str02G000973	-0.593	0.596	398.021	191.112	50.8183	0.789161	0.848131	0.818711	down	-	-	-	down	-	-	-
Str02G000977	0.562	0.62	8.26692	111.552	29.5054	0.757615	0.866667	0.883419	-	up	-	-	-	up	-	-
Str02G000978	1	0.009	1.02216	15.1026	3.79451	0.514141	0.875	0.580357	-	up	-	-	-	-	-	-
Str02G000988	0.71	0.497	0	27.7217	0	0.833912	0.869484	0.859804	-	up	-	-	-	-	-	-
Str02G001000	0.554	0.627	166.965	32.4202	415.983	0.307292	0.1444	0.25942	down	-	-	-	-	-	-	-
Str02G001004	-0.775	0.435	5.19674	29.1497	13.6762	0.803426	0.733568	0.8375	-	up	-	-	-	-	-	-
Str02G001005	0.799	0.411	19.3597	7.72564	46.7921	0.930526	0.903793	0.934084	down	-	-	-	-	-	-	-
Str02G001006	-0.089	0.943	19.1819	7.23601	47.7655	0.225	0.261905	0.25	down	-	-	-	-	-	-	-
Str02G001012	-0.958	0.185	0	24.6172	0	0.737221	0.664933	0.767299	-	up	-	-	-	-	-	-
Str02G001023	0.965	0.17	0.882337	13.5123	3.59447	0.63254	1	0.8	-	up	-	-	-	-	-	-
Str02G001024	0.415	0.727	9.02261	149.817	43.5427	0.810564	0.815629	0.782465	-	up	-	-	-	up	-	-
Str02G001028	-0.982	0.122	1085.27	383.253	68.4178	0.802859	0.863108	0.871802	down	-	-	-	down	-	-	-
Str02G001046	-0.514	0.656	37.8648	3.59076	33.3789	0.85561	0.860629	0.826623	down	-	-	-	-	-	-	-
Str02G001056	-0.585	0.602	0	14.0595	2.24402	0.449423	0.414583	0.55	-	up	-	-	-	-	-	-
Str02G001058	0.283	0.818	0.871752	11.4013	11.7161	0.816872	0.784591	0.904762	-	up	-	-	-	up	-	-
Str02G001062	0.576	0.609	11.8582	2.78136	16.0196	0.552632	0.499683	0.52061	down	-	-	-	-	-	-	-
Str02G001063	-0.521	0.651	23.9419	6.65482	32.4487	0.926923	0.943684	0.937781	down	-	-	-	-	-	-	-
Str02G001070	-0.919	0.258	15.233	3.86676	7.00398	0.150325	0.285714	0.2	down	-	-	-	-	-	-	-
Str02G001075	-0.591	0.598	0.071623	0.288973	15.3274	0.732172	0.689704	0.684696	-	-	-	-	-	up	-	-
Str02G001080	0.948	0.206	2.31632	16.5485	6.65782	0.81189	0.851107	0.834989	-	up	-	-	-	-	-	-
Str02G001082	0.19	0.878	8.94966	3.74588	1.53267	0.759651	0.63236	0.765229	-	-	-	-	down	-	-	-
Str02G001084	-0.999	0.027	30.0909	7.82672	6.41652	0.681415	0.797214	0.798688	down	-	-	-	down	-	-	-
Str02G001085	-0.953	0.196	103.824	339.977	186.068	0.822713	0.75835	0.819668	-	up	-	-	-	-	-	-
Str02G001089	0.268	0.827	268.914	157.182	428.363	0.786445	0.813473	0.819428	down	-	-	-	-	-	-	-
Str02G001115	-0.467	0.691	257.442	78.3884	60.1896	0.86376	0.871804	0.864172	down	-	-	-	down	-	-	-
Str02G001116	0.004	0.998	2.09526	21.2415	17.22	0.780903	0.758198	0.829051	-	up	-	-	-	up	-	-
Str02G001122	-0.197	0.874	36.6401	119.829	57.9686	0.906068	0.900369	0.893552	-	up	-	-	-	-	-	-
Str02G001138	-0.968	0.163	113.165	61.3311	68.9714	0.690597	0.792893	0.753429	down	-	-	-	down	-	-	-
Str02G001142	-0.997	0.048	65.3649	40.6774	13.266	0.514175	0.570832	0.6528	down	-	-	-	down	-	-	-
Str02G001145	-0.391	0.744	12.3983	31.9207	53.5381	0.765016	0.782228	0.754993	-	-	-	-	-	up	-	-
Str02G001153	1	0.015	37.6978	12.702	20.8334	0.646946	0.622444	0.630927	down	-	-	-	down	-	-	-
Str02G001155	0.737	0.472	16.474	6.85128	22.1793	0.719834	0.728228	0.825725	down	-	-	-	-	-	-	-
Str02G001161	0.375	0.755	21.2406	16.1393	7.02623	0.874936	0.763585	0.817063	-	-	-	-	down	-	-	-
Str02G001166	-0.408	0.733	45.3024	37.9146	20.4768	0.781225	0.705573	0.800141	-	-	-	-	down	-	CGS1Shyper	-
Str02G001178	0.382	0.751	9.20924	18.6299	125.64	0.646996	0.742357	0.721942	-	-	-	-	-	up	-	-
Str02G001181	0.282	0.818	12.3135	61.8062	29.6566	0.921196	0.926563	0.933333	-	up	-	-	-	-	-	-
Str02G001195	-0.765	0.445	4.23673	0	2.85358	0.665278	0.785088	0.782051	down	-	-	-	-	-	-	-
Str02G001201	0.783	0.427	253.177	766.464	420.429	0.659722	0.723485	0.626282	-	up	-	-	-	-	-	-
Str02G001204	0.354	0.769	0	12.5342	0	0.743313	0.9375	0.977778	-	up	-	-	-	-	-	-
Str02G001210	-0.154	0.901	2.26136	27.5885	77.9133	0.741237	0.798329	0.743413	-	up	-	-	-	up	-	-
Str02G001214	-0.158	0.899	36.5547	7.26501	3.65862	0.858136	0.856291	0.860397	down	-	-	-	down	-	-	-
Str02G001255	0.871	0.326	2.02632	34.0747	94.3215	0.642857	0.742725	0.767007	-	up	-	-	-	up	-	-
Str02G001261	-0.641	0.557	36.8114	6.75286	4.01983	0.886166	0.940901	0.900081	down	-	CGS1Fhyper	-	down	-	CGS1Shyper	-
Str02G001298	0.73	0.479	4.19853	4.37236	24.6614	0.937521	0.909626	0.949745	-	-	-	-	-	up	-	-
Str02G001310	-0.754	0.456	41.6641	12.4421	80.0185	0.94274	0.936065	0.918536	down	-	-	-	-	-	-	-
Str02G001313	0.016	0.99	0.130029	8.51956	0.0734133	0.658786	0.744344	0.823795	-	up	-	-	-	-	-	-
Str02G001315	0.162	0.897	136.353	53.6692	144.944	0.77192	0.810217	0.86037	down	-	-	-	-	-	-	-
Str02G001320	-0.248	0.841	0.586052	13.5313	0.120414	0.375	0.34375	0.333333	-	up	-	-	-	-	-	-
Str02G001321	0.925	0.247	0.389233	143.924	0.292023	0.494667	0.6875	0.375	-	up	-	-	-	-	-	-
Str02G001324	-0.579	0.607	0.900275	0	135.146	0.848478	0.852564	0.848039	-	-	-	-	-	up	-	-
Str02G001327	-0.119	0.924	0	41.289	0	0.829268	0.851454	0.885256	-	up	-	-	-	-	-	-
Str02G001328	0.427	0.719	0	52.0758	0	0.777778	0.923629	0.938272	-	up	-	-	-	-	-	-
Str02G001332	0.937	0.226	9.69047	6.14291	1.8974	0.945528	0.868182	0.333333	-	-	-	-	down	-	-	-
Str02G001348	-0.471	0.688	16.4001	3.05348	8.23386	0.673674	0.772231	0.948718	down	-	-	-	-	-	-	-
Str02G001355	0.977	0.138	9.60671	7.23047	1.96922	0.845671	0.83165	0.817734	-	-	-	-	down	-	-	-
Str02G001366	-1	0.016	8.7636	1.43627	4.74118	0.574405	0.744737	0.664096	down	-	-	-	-	-	-	-
Str02G001389	0.28	0.819	48.5505	16.0792	55.4414	0.866276	0.879326	0.899191	down	-	-	-	-	-	-	-
Str02G001396	-0.397	0.74	30.8826	16.6679	28.6356	0.738211	0.754323	0.760256	down	-	-	-	-	-	-	-
Str02G001399	-0.886	0.307	23.4468	7.8733	8.82344	0.76807	0.799819	0.822453	down	-	CGS1Fhyper	-	down	-	CGS1Shyper	-
Str02G001406	0.69	0.515	7.70548	7.80496	34.7072	0.173836	0.128482	0.188864	-	-	-	-	-	up	-	-
Str02G001425	0.898	0.29	21.9529	1.96052	27.2998	0.863736	0.75169	0.834591	down	-	-	-	-	-	-	-
Str02G001427	0.567	0.616	24.984	10.2201	11.207	0.867097	0.824589	0.866147	down	-	-	-	down	-	-	-
Str02G001435	-0.697	0.509	15.2572	3.47855	7.60299	0.828892	0.856146	0.877049	down	-	CGS1Fhyper	-	-	-	-	-
Str02G001448	0.13	0.917	12.8695	4.57138	9.00998	0.871187	0.866192	0.916412	down	-	-	-	-	-	-	-
Str02G001449	-0.579	0.607	22.5053	10.6743	17.8351	0.125	0.268518	0.333333	down	-	-	-	-	-	-	-
Str02G001453	-0.974	0.147	10.4866	2.62519	6.58268	0.597222	0.812734	0.747944	down	-	CGS1Fhyper	-	-	-	-	-
Str02G001457	-0.266	0.829	20.924	6.99427	29.729	0.989247	0.9264	0.886015	down	-	-	-	-	-	-	-
Str02G001458	0.734	0.475	9.69564	2.29857	7.44768	0.970833	0.949187	0.949185	down	-	-	-	-	-	-	-
Str02G001463	0.489	0.675	21.1452	10.9543	20.2779	0.766356	0.764315	0.792748	down	-	-	-	-	-	-	-
Str02G001469	-0.461	0.695	3.86651	0.280074	1.70338	0.751634	0.832664	0.689151	down	-	-	-	-	-	-	-
Str02G001484	-0.553	0.627	12.1442	3.43176	9.30205	0.738435	0.764371	0.696429	down	-	-	-	-	-	-	-
Str02G001492	-0.998	0.045	52.2423	2.78915	11.9415	0.832616	0.912886	0.90369	down	-	-	-	down	-	-	-
Str02G001493	0.356	0.768	16.0739	3.79602	6.89879	0.872913	0.868991	0.83142	down	-	-	-	-	-	-	-
Str02G001498	-0.096	0.939	14.6823	3.89187	21.2727	0.73162	0.809062	0.812971	down	-	-	-	-	-	-	-
Str02G001501	-0.997	0.052	23.2277	8.6675	13.2099	0.304073	0.596507	0.527547	down	-	CGS1Fhyper	-	-	-	CGS1Shyper	-
Str02G001502	-0.985	0.109	30.8835	10.9072	18.6936	0.894358	0.917058	0.91174	down	-	-	-	down	-	-	-
Str02G001503	-0.93	0.239	13.9332	2.71999	12.646	0.388585	0.638571	0.504261	down	-	CGS1Fhyper	-	-	-	-	-
Str02G001504	0.053	0.966	25.1314	3.8791	22.3438	0.814061	0.822306	0.837759	down	-	-	-	-	-	-	-
Str02G001505	-0.858	0.343	25.9777	5.15045	22.731	0.61004	0.662729	0.643793	down	-	-	-	-	-	-	-
Str02G001511	0.845	0.359	111.115	21.617	85.8131	0.816446	0.781356	0.830856	down	-	-	-	-	-	-	-
Str02G001519	-0.232	0.851	42.2504	53.4138	25.723	0.940928	0.883772	0.903448	-	-	-	-	down	-	-	-
Str02G001526	-0.915	0.264	64.2765	42.3232	41.308	0.764992	0.82287	0.801436	down	-	CGS1Fhyper	-	-	-	-	-
Str02G001527	-0.988	0.097	13.7952	6.04928	9.37773	0.743667	0.863685	0.828358	down	-	-	-	-	-	-	-
Str02G001529	0.929	0.241	25.0807	11.2953	16.7569	0.782524	0.748998	0.75	down	-	-	-	-	-	-	-
Str02G001533	0.116	0.926	24.4734	10.1324	14.0039	0.723947	0.701566	0.761876	down	-	-	-	-	-	-	-
Str02G001534	0.016	0.99	0	19.8432	0	0.754992	0.76779	0.779881	-	up	-	-	-	-	-	-
Str02G001535	-0.084	0.947	0	25.396	0	0.819898	0.864796	0.925	-	up	-	-	-	-	-	-
Str02G001536	-0.885	0.308	10.0153	88.5616	10.5619	0.555494	0.450784	0.506154	-	up	-	-	-	-	-	-
Str02G001541	0.99	0.089	17.0858	35.8369	92.6286	0.511553	0.525624	0.639286	-	-	-	-	-	up	-	-
Str02G001543	0.934	0.233	32.5279	20.8514	38.3879	0.812698	0.675239	0.807839	down	-	-	-	-	-	-	-
Str02G001544	-0.994	0.07	131.509	21.6962	116.89	0.255687	0.490604	0.312383	down	-	-	-	-	-	-	-
Str02G001553	-0.982	0.12	120.212	40.7913	0.824814	0.459522	0.578457	0.600694	down	-	-	-	down	-	CGS1Shyper	-
Str02G001554	0.159	0.899	7.65078	33.7319	0.648687	0.822367	0.828998	0.830381	-	up	CGS1Fhyper	CGS1Lhyper	down	-	-	-
Str02G001555	-0.054	0.966	38.6873	21.2314	35.1757	0.765604	0.780741	0.805418	down	-	-	-	-	-	-	-
Str02G001557	-0.328	0.788	12.0165	4.12275	40.681	0.729076	0.77824	0.748217	down	-	-	-	-	up	-	-
Str02G001563	-0.939	0.223	69.8389	38.9588	27.6624	0.807709	0.91056	0.900472	down	-	-	-	down	-	-	-
Str02G001566	-0.97	0.156	43.8133	21.9317	19.6754	0.844611	0.850021	0.852679	down	-	-	-	down	-	-	-
Str02G001591	-0.086	0.945	1.85524	18.4633	2.5239	0.626044	0.753333	0.948718	-	up	-	-	-	-	-	-
Str02G001592	-0.967	0.164	187.447	1185.68	336.546	0.745	0.486538	0.644444	-	up	-	-	-	-	-	-
Str02G001639	-0.682	0.523	24.0363	75.2619	44.1703	0.770818	0.732104	0.723343	-	up	-	-	-	-	-	-
Str02G001647	0.419	0.725	0.175354	24.2444	0	0.909935	0.907641	0.888515	-	up	-	-	-	-	-	-
Str02G001652	0.875	0.322	2.60245	18.1373	7.44753	0.52967	0.805556	0.458334	-	up	-	-	-	-	-	-
Str02G001683	0.952	0.199	23.7075	13.6805	9.10106	0.920857	0.90572	0.905741	down	-	-	-	down	-	-	-
Str02G001684	0.943	0.216	13.6777	108.693	45.7594	0.200397	0.416666	0.2	-	up	-	-	-	up	-	-
Str02G001691	-0.994	0.069	0	33.8026	0	0.894444	0	0.788662	-	up	-	-	-	-	-	-
Str02G001702	0.557	0.624	1.32086	14.6551	3.38557	0.447619	0.531502	0.539394	-	up	-	-	-	-	-	-
Str02G001722	-0.241	0.845	1.32192	25.6174	1.51498	0.127976	0.185185	0.333333	-	up	-	-	-	-	-	-
Str02G001739	0.494	0.671	2.20223	14.9921	31.3906	0.3075	0.271071	0.335185	-	-	-	CGS1Lhyper	-	up	-	-
Str02G001746	-0.903	0.283	4.64616	24.4394	52.7537	0.435897	0.438596	0.333333	-	-	-	-	-	up	-	-
Str02G001749	0.676	0.527	4.11254	16.6314	46.0212	0.384864	0.235584	0.529412	-	-	-	-	-	up	-	-
Str02G001751	nan	nan	1.47233	7.81647	18.2873	0	0	0	-	-	-	-	-	up	-	-
Str02G001752	0.861	0.339	2.49319	14.0897	29.6552	0	0.305555	0.333333	-	-	-	-	-	up	-	-
Str02G001756	-0.902	0.284	1.86425	10.575	29.2627	0.833333	0.474155	0.327778	-	-	-	-	-	up	-	-
Str02G001784	0.972	0.151	16.9798	7.29946	8.65431	0.919826	0.915328	0.916959	down	-	-	-	-	-	-	-
Str02G001785	1	0.019	19.8267	8.99676	7.6432	0.967857	0.933445	0.927734	down	-	-	-	down	-	-	-
Str02G001786	0.993	0.076	14.0433	102.798	42.2276	0.166667	0.279167	0.214286	-	up	-	-	-	up	-	-
Str02G001797	0.523	0.65	0	21.1846	0	0.72913	0.888015	0.883197	-	up	-	-	-	-	-	-
Str02G001836	-0.571	0.613	1.64874	13.7974	1.31922	0.892293	0.889484	0.930818	-	up	-	-	-	-	-	-
Str02G001838	0.801	0.408	0.764285	12.0584	1.3277	0.207143	0.403846	0.333333	-	up	-	-	-	-	-	-
Str02G001841	-0.72	0.488	0.309237	3.47243	7.89637	0.75721	0.845837	0.5836	-	-	-	-	-	up	-	CGS1Lhyper
Str02G001853	-0.781	0.429	76.7261	46.5269	16.7825	0.824337	0.816587	0.866089	down	-	-	-	down	-	CGS1Shyper	-
Str02G001865	-0.834	0.372	40.0448	19.9677	2.68453	0.501919	0.842074	0.803446	down	-	CGS1Fhyper	-	down	-	CGS1Shyper	-
Str02G001867	-0.962	0.177	8.64493	0.855023	0.701733	0.557409	0.648135	0.686636	down	-	-	-	down	-	CGS1Shyper	-
Str02G001873	0.055	0.965	185.803	106.677	14.9925	0.680745	0.619136	0.674159	down	-	-	-	down	-	-	-
Str02G001877	-0.218	0.86	16.9709	2.49259	19.8756	0.941197	0.949257	0.950772	down	-	-	-	-	-	-	-
Str02G001882	0.144	0.908	18.1975	5.33574	48.3911	0.644193	0.723064	0.715728	down	-	CGS1Fhyper	-	-	-	-	-
Str02G001889	-0.881	0.313	31.6196	162.228	81.488	0.76208	0.703358	0.769626	-	up	-	-	-	up	-	-
Str02G001897	0.274	0.823	24.4908	7.82761	18.3101	0.905761	0.903429	0.920033	down	-	-	-	-	-	-	-
Str02G001898	-0.978	0.134	11.3387	2.45361	6.57159	0.803547	0.88926	0.833836	down	-	-	-	-	-	-	-
Str02G001922	0.981	0.124	6.23441	27.1415	8.08425	0.838218	0.851804	0.836294	-	up	-	-	-	-	-	-
Str02G001923	0.145	0.907	0.409229	12.9088	3.03122	0.548278	0.659856	0.7946	-	up	-	-	-	-	-	-
Str02G001925	-0.988	0.1	4.27882	49.0746	4.5817	0.59171	0.461482	0.56921	-	up	-	-	-	-	-	-
Str02G001929	0.801	0.409	92.3114	59.6922	10.1087	0.25	0	0	down	-	-	-	down	-	-	-
Str02G001936	-0.399	0.738	12.4388	9.13379	0.557674	0.463867	0.628865	0.566204	-	-	-	-	down	-	CGS1Shyper	-
Str02G001939	-0.98	0.128	209.479	92.4714	27.1374	0.123346	0.133883	0.145962	down	-	-	-	down	-	-	-
Str02G001945	-0.993	0.074	21.6841	6.21007	3.43538	0.854993	0.86745	0.871937	down	-	-	-	down	-	-	-
Str02G001951	0.048	0.97	7.84572	50.0208	21.2827	0.957298	0.916319	0.715381	-	up	-	-	-	-	-	-
Str02G001955	0.422	0.723	167.361	56.7821	18.9028	0.190377	0.202778	0.165873	down	-	-	-	down	-	-	-
Str02G001956	0.803	0.406	10.9018	41.7603	13.0667	0.71369	0.772344	0.643441	-	up	-	-	-	-	-	-
Str02G001960	-0.999	0.025	22.1748	19.0435	3.44085	0.805613	0.819565	0.873437	-	-	-	-	down	-	CGS1Shyper	-
Str02G001962	-0.744	0.466	60.7156	43.9127	18.6649	0.178104	0.298136	0.285891	down	-	-	-	down	-	-	-
Str02G001964	-0.805	0.405	30.6121	23.2646	4.22286	0.869214	0.864044	0.878442	-	-	-	-	down	-	-	-
Str02G001967	-0.785	0.425	57.8424	41.9451	15.9352	0.31811	0.270092	0.437566	down	-	-	-	down	-	-	-
Str02G001970	0.614	0.579	0.0544137	0	9.16998	0.765197	0.680684	0.779212	-	-	-	-	-	up	-	-
Str02G001972	-0.399	0.739	44.9547	17.1305	23.9242	0.650944	0.660822	0.724858	down	-	CGS1Fhyper	-	down	-	-	-
Str02G001978	-0.598	0.592	61.9667	19.3229	29.3891	0.763675	0.807353	0.757693	down	-	-	-	down	-	-	-
Str02G001987	-0.737	0.472	14.5287	2.70892	2.24212	0.635623	0.799044	0.690838	down	-	-	-	down	-	-	-
Str02G001997	-0.311	0.799	127.496	39.4824	68.1362	0.220635	0.235	0.333333	down	-	-	-	down	-	-	-
Str02G001998	-0.962	0.176	58.1539	19.3972	23.125	0.636146	0.725585	0.747917	down	-	-	-	down	-	-	-
Str02G001999	-0.998	0.04	17.2507	113.34	50.8822	0.855556	0.828686	0.844667	-	up	-	-	-	up	-	-
Str02G002001	0.532	0.643	22.5902	33.0194	66.8449	0.881247	0.754053	0.928571	-	-	-	-	-	up	-	-
Str02G002002	-0.13	0.917	0	45.1773	0	0.497984	0.510819	0.531162	-	up	-	-	-	-	-	-
Str02G002003	-0.906	0.278	0	66.894	0	0.558385	0.487143	0.610937	-	up	-	-	-	-	-	-
Str02G002006	-0.989	0.096	79.1176	41.259	21.3649	0.510715	0.673971	0.82273	down	-	-	-	down	-	-	-
Str02G002014	-0.768	0.442	215.881	115.894	83.8017	0.421379	0.45084	0.65216	down	-	-	-	down	-	-	-
Str02G002016	-0.943	0.217	229.72	63.8107	217.277	0.492402	0.582523	0.528395	down	-	-	-	-	-	-	-
Str02G002019	-0.747	0.463	0	8.2515	0.242842	0.651083	0.623408	0.70375	-	up	CGS1Fhyper	-	-	-	-	-
Str02G002027	-0.998	0.037	7.39262	3.23086	0	0.375955	0.588084	0.789785	-	-	-	-	down	-	CGS1Shyper	-
Str02G002032	-0.999	0.034	0.466395	3.31578	11.7257	0.861649	0.84724	0.790357	-	-	-	-	-	up	-	-
Str02G002038	-0.984	0.115	13.7613	12.5588	44.3355	0.674927	0.666315	0.620446	-	-	-	-	-	up	-	-
Str02G002044	-0.904	0.281	21.1664	8.92211	2.93771	0.720278	0.752147	0.832745	down	-	-	-	down	-	-	-
Str02G002053	0.925	0.249	34.3455	7.14686	27.9503	0.69697	0	0.844444	down	-	-	-	-	-	-	-
Str02G002059	-0.903	0.283	48.8095	10.0307	43.9993	0.73037	0.819697	0.686207	down	-	-	-	-	-	-	-
Str02G002068	-0.87	0.328	7.27566	3.21559	1.08059	0.701564	0.781009	0.766791	-	-	-	-	down	-	-	-
Str02G002081	-0.962	0.176	37.608	16.1778	41.966	0.471105	0.666667	0.49617	down	-	-	-	-	-	-	-
Str02G002083	-0.448	0.704	4.53407	4.75676	0.325103	0.668787	0.842593	0.839744	-	-	-	-	down	-	-	-
Str02G002084	0.911	0.271	1.34776	13.3878	3.3284	0.738024	0.769333	0.755208	-	up	-	-	-	-	-	-
Str02G002085	-0.059	0.962	2.48884	17.3785	4.01905	0.178571	0.204762	0.25	-	up	-	-	-	-	-	-
Str02G002094	0.794	0.416	36.3153	471.259	177.9	0.387035	0.499691	0.331818	-	up	-	-	-	up	-	CGS1Lhyper
Str02G002096	0.671	0.532	17.1928	54.5322	23.1758	0.832883	0.896875	0.892473	-	up	-	-	-	-	-	-
Str02G002100	0.407	0.733	3.38689	19.318	24.4059	0.453025	0.566886	0.468919	-	-	-	-	-	up	-	-
Str02G002101	-0.845	0.359	1.11163	3.83143	13.1196	0.931186	0.927867	0.926629	-	-	-	-	-	up	-	-
Str02G002124	-0.904	0.281	0.303244	6.49578	1.38907	0.95154	0.913685	0.929878	-	up	-	-	-	-	-	-
Str02G002129	-0.002	0.999	4.34281	24.5672	26.8142	0.610417	0.761085	0.5	-	up	-	-	-	up	-	-
Str02G002134	-0.871	0.326	21.8784	67.023	27.4953	0.918367	0.877758	0.944444	-	up	-	-	-	-	-	-
Str02G002135	0.302	0.805	65.477	712.169	279.182	0.432732	0.442909	0.360522	-	up	-	-	-	up	-	CGS1Lhyper
Str02G002149	0.691	0.515	15.3646	4.51624	20.4474	0.775496	0.787787	0.91627	down	-	-	-	-	-	-	-
Str02G002166	0.243	0.843	2.96461	18.4379	7.2198	0.835892	0.859375	0.884848	-	up	-	-	-	-	-	-
Str02G002181	0.074	0.953	29.2002	11.6059	33.3714	0.867104	0.892677	0.910185	down	-	-	-	-	-	-	-
Str02G002182	-0.245	0.842	16.8138	7.8352	3.04069	0.861923	0.766667	0.928485	down	-	-	-	down	-	-	-
Str02G002195	0.196	0.874	266.725	122.831	515.943	0.883537	0.910452	0.911854	down	-	-	-	-	-	-	-
Str02G002202	-0.122	0.922	73.1587	16.8839	57.09	0.63587	0.618064	0.5	down	-	-	-	-	-	-	-
Str02G002203	-0.217	0.861	42.7362	9.45721	34.6548	0.724713	0.717641	0.633333	down	-	-	-	-	-	-	-
Str02G002206	0.713	0.495	16.8354	36.6637	5.57196	0.733576	0.779539	0.752052	-	-	-	-	down	-	-	-
Str02G002210	-0.632	0.564	11.1851	90.2904	30.3132	0.777532	0.755491	0.812349	-	up	-	-	-	-	-	-
Str02G002211	0.99	0.088	4.66346	36.0593	10.9572	0.661089	0.741166	0.687452	-	up	-	-	-	-	-	-
Str02G002238	-0.686	0.518	31.158	13.8337	26.711	0.769667	0.848214	0.849749	down	-	-	-	-	-	-	-
Str02G002265	-0.94	0.222	5.03372	0.861703	0	0.849859	0.883321	0.876714	-	-	-	-	down	-	-	-
Str02G002275	-0.668	0.535	40.8755	12.4702	9.78857	0.491111	0.562229	1	down	-	-	-	down	-	-	-
Str02G002277	0.883	0.311	31.9504	25.8948	15.0524	0.802632	0.817007	0.712121	-	-	-	-	down	-	-	-
Str02G002281	0.886	0.307	28.7662	17.2628	10.2992	0.75034	0.725878	0.622973	down	-	-	-	down	-	-	-
Str02G002291	-0.765	0.446	32.9432	19.7509	6.75812	0.796935	0.851493	0.841071	down	-	-	-	down	-	-	-
Str02G002297	0.817	0.392	3.93333	1.19964	22.8841	0.866996	0.885114	0.904836	-	-	-	-	-	up	-	-
Str02G002300	0.484	0.678	0.113638	10.4096	0.075061	0.846355	0.825463	0	-	up	-	-	-	-	-	-
Str02G002308	-0.398	0.739	85.4151	31.1286	32.5637	0.750794	0.914815	0.72236	down	-	-	-	down	-	-	-
Str02G002311	-0.515	0.656	29.6274	6.82783	4.20553	0.938335	0.934191	0.982955	down	-	-	-	down	-	-	-
Str02G002320	-0.128	0.918	10.2649	2.84753	7.87745	0.203547	0.233333	0.293333	down	-	-	-	-	-	-	-
Str02G002341	-0.797	0.412	49.2185	32.3408	9.61141	0.843358	0.917327	0.914069	down	-	-	-	down	-	-	-
Str02G002347	0.865	0.335	3.45548	1.51931	22.0106	0.821238	0.860126	0.912099	-	-	-	-	-	up	-	-
Str02G002348	0.405	0.734	3.93115	22.1241	2.89501	0.709524	0.69697	0.633333	-	up	-	-	-	-	-	-
Str02G002350	-0.042	0.974	0.124919	19.8073	0.125268	0.720513	0.777778	0.843939	-	up	-	-	-	-	-	-
Str02G002355	0.896	0.292	7.06984	5.82554	86.6161	0.653631	0.719707	0.806468	-	-	-	-	-	up	-	-
Str02G002357	0.008	0.995	0.409706	0.811705	21.3842	0.744255	0.838028	0.790413	-	-	-	-	-	up	-	-
Str02G002360	0.242	0.844	1.68089	17.9822	4.41913	0.773348	0.794354	0.809841	-	up	-	-	-	-	-	-
Str02G002364	0.545	0.633	3.58447	22.3026	3.86107	0.40145	0.467465	0.464494	-	up	-	-	-	-	CGS1Shyper	-
Str02G002378	-0.754	0.456	76.9869	75.5451	9.03534	0.512773	0.571447	0.598306	-	-	-	-	down	-	-	-
Str02G002393	0.904	0.281	14.7547	3.75254	11.3549	0.490246	0.400231	0.505556	down	-	-	-	-	-	-	-
Str02G002394	0.946	0.209	25.148	7.26468	20.1809	0.869923	0.749016	0.801349	down	-	-	-	-	-	-	-
Str02G002400	0.962	0.176	22.075	5.61771	21.0466	0.7748	0.73264	0.760763	down	-	-	-	-	-	-	-
Str02G002414	0.107	0.932	3.12616	2.24376	18.0558	0.169145	0.256667	0.224896	-	-	-	-	-	up	-	-
Str02G002416	0.963	0.173	13.5752	55.8781	26.679	0.771549	0.819958	0.773483	-	up	-	-	-	-	-	-
Str02G002421	-0.989	0.096	28.9822	3.8181	3.89704	0.65842	0.678872	0.675529	down	-	-	-	down	-	-	-
Str02G002427	-0.953	0.195	67.1088	94.0735	30.4051	0.714671	0.701105	0.798327	-	-	-	-	down	-	-	-
Str02G002429	-0.046	0.971	23.1011	9.65166	42.465	0.815828	0.824109	0.822782	down	-	-	-	-	-	-	-
Str02G002449	0.869	0.33	36.2056	19.4482	44.4908	0.846249	0.779822	0.83315	down	-	-	-	-	-	-	-
Str02G002472	0.928	0.243	2.71968	21.8198	7.11086	0.713462	0.760352	0.703781	-	up	-	-	-	-	-	-
Str02G002473	-0.999	0.031	8.35844	56.1949	18.4513	0.241799	0.175238	0.230952	-	up	-	-	-	-	-	-
Str02G002488	-0.967	0.164	0.111262	1575.92	0	0.642836	0.560662	0.672251	-	up	-	-	-	-	-	-
Str02G002492	0.147	0.906	178.169	53.7662	28.2004	0.881893	0.879343	0.882633	down	-	-	-	down	-	-	CGS1Lhyper
Str02G002493	0.821	0.387	0.342407	11.2384	0	0.846792	0.891173	0.871191	-	up	-	-	-	-	-	-
Str02G002494	-0.678	0.526	54.4793	21.8479	155.104	0.92554	0.940467	0.925808	down	-	-	-	-	up	-	-
Str02G002495	-0.949	0.204	34.8253	12.5341	83.4484	0.668647	0.668018	0.604261	down	-	-	-	-	-	-	-
Str02G002504	-0.953	0.197	12.3198	3.05036	16.9579	0.934257	0.981482	0.9329	down	-	-	-	-	-	-	-
Str02G002515	0.869	0.329	11.5403	1.91	16.1428	0.895979	0.884378	0.937853	down	-	-	-	-	-	-	-
Str02G002527	0.337	0.781	19.5548	9.97025	22.0009	0.619702	0.647349	0.694558	down	-	-	-	-	-	-	-
Str02G002533	0.964	0.173	9.19254	49.7914	19.9402	0.635402	0.79578	0.633038	-	up	-	-	-	-	-	-
Str02G002539	-0.716	0.492	35.1251	22.8717	6.31687	0.620842	0.736583	0.71654	down	-	CGS1Fhyper	-	down	-	CGS1Shyper	-
Str02G002542	-0.992	0.082	1656.5	293.558	1.75635	0.361097	0.610073	0.621177	down	-	CGS1Fhyper	-	down	-	CGS1Shyper	-
Str02G002549	0.978	0.134	9.55057	7.36665	94.1513	0.169444	0.193491	0.290476	-	-	-	-	-	up	-	-
Str02G002550	0.931	0.238	3.14982	4.89921	27.458	0.186266	0.165026	0.233333	-	-	-	-	-	up	-	-
Str02G002568	-0.997	0.045	0	37.2991	1.40647	0.439682	0.36635	0.442986	-	up	-	-	-	-	-	-
Str02G002576	0.948	0.206	63.3864	16.9895	2.6386	0.719524	0.602778	0.614966	down	-	-	-	down	-	-	-
Str02G002592	0.998	0.035	29.3414	7.59126	49.3397	0.563578	0.533333	0.586486	down	-	-	-	-	-	-	-
Str02G002599	0.926	0.246	3.09672	2.6755	35.8213	0.805289	0.846285	0.915698	-	-	-	-	-	up	-	-
Str02G002616	0.983	0.119	29.3408	3.85738	63.0768	0.824854	0.815896	0.85	down	-	-	-	-	-	-	-
Str02G002617	-0.342	0.778	0.3332	21.8739	0.0386757	0.520833	0.584783	0.847222	-	up	-	-	-	-	CGS1Shyper	-
Str02G002624	0.851	0.352	0.364708	29.3765	0	0.537075	0.619192	0.579449	-	up	-	-	-	-	-	-
Str02G002639	-0.536	0.64	21.1854	3.82783	43.9315	0.589452	0.572688	0.557843	down	-	-	-	-	-	-	-
Str02G002660	0.683	0.522	187.35	73.9961	111.895	0.35619	0.325469	0.298611	down	-	-	-	down	-	-	-
Str02G002661	0.635	0.562	68.2413	12.8537	72.821	0.737286	0.668987	0.685433	down	-	-	-	-	-	-	-
Str02G002664	0.969	0.159	6.93107	38.0702	14.6827	0.722872	0.799474	0.758976	-	up	-	-	-	-	-	-
Str02G002688	-0.73	0.479	0.698467	26.9676	1.21195	0.885575	0.874987	0.908767	-	up	-	-	-	-	-	-
Str02G002698	0.994	0.068	208.808	57.9211	242.654	0.689438	0.513432	0.759354	down	-	-	-	-	-	-	-
Str02G002699	-0.893	0.297	33.5476	92.2714	11.9128	0.671299	0.63606	0.74646	-	-	-	-	down	-	-	-
Str02G002730	-0.689	0.516	27.9129	23.3788	12.2106	0.702736	0.662963	0.742173	-	-	-	-	down	-	-	-
Str02G002735	0.004	0.997	107.742	24.0667	30.0858	0.925891	0.910811	0.944479	down	-	-	-	down	-	-	-
Str02G002736	0.524	0.649	67.419	34.0686	21.6135	0.891644	0.856835	0.881296	down	-	-	-	down	-	-	-
Str02G002745	-0.022	0.986	13.8732	5.46158	9.38494	0.742533	0.741296	0.80573	down	-	-	-	-	-	-	-
Str02G002749	0.957	0.188	11.6323	74.7361	30.4428	0	0.913194	0	-	up	-	-	-	-	-	-
Str02G002751	0.315	0.796	16.6157	77.2514	30.8786	0.882353	0.906667	0	-	up	-	-	-	-	-	-
Str02G002753	0.435	0.714	6.88597	40.5122	13.7926	0.849479	0.92803	0.333333	-	up	-	-	-	-	-	-
Str02G002758	-0.197	0.874	34.9384	19.0169	50.6338	0.779345	0.849322	0.835049	down	-	-	-	-	-	-	-
Str02G002763	0.238	0.847	1.12993	4.6264	20.1224	0.638703	0.586802	0.632508	-	-	-	-	-	up	-	-
Str02G002779	-0.969	0.159	54.1958	58.5681	17.4181	0.707573	0.736319	0.882895	-	-	-	-	down	-	-	-
Str02G002781	-0.965	0.169	11.6425	5.05408	1.31761	0.824926	0.864731	0.92284	-	-	-	-	down	-	-	-
Str02G002794	-0.122	0.922	32.322	54.2508	88.5024	0.90554	0.841346	0.889162	-	-	-	-	-	up	-	-
Str02G002795	0.996	0.06	11.0364	3.76021	13.0721	0.934576	0.912454	0.937737	down	-	-	-	-	-	-	-
Str02G002806	-1	0.011	8.87025	2.47186	0.908124	0.227406	0.321709	0.342388	-	-	-	-	down	-	-	-
Str02G002807	-0.285	0.816	7.53319	1.84069	1.54266	0.836745	0.886811	0.824209	down	-	-	-	-	-	-	-
Str02G002814	0.2	0.872	1.99951	1.93116	27.2968	0.600618	0.694916	0.664594	-	-	-	CGS1Lhyper	-	up	-	-
Str02G002826	-0.538	0.638	0.206002	2.30163	8.10106	0.897523	0.838736	0.851852	-	-	-	-	-	up	-	-
Str02G002840	0.768	0.443	8.16675	26.601	54.7442	0.513364	0.448101	0.669086	-	-	-	-	-	up	-	-
Str02G002862	-0.99	0.092	31.2411	17.9241	5.37571	0.626136	0.666026	0.688372	down	-	-	-	down	-	-	-
Str02G002867	0.525	0.648	2.32044	7.23284	19.9951	0.693333	0.25	0.887209	-	-	-	-	-	up	-	-
Str02G002868	-0.896	0.294	4.81759	40.9665	17.1458	0.948925	0.841261	0.964912	-	up	-	-	-	-	-	-
Str02G002872	0.638	0.56	29.0697	122.66	58.2025	0.734849	0.883333	0.909804	-	up	-	-	-	-	-	-
Str02G002887	0.964	0.171	64.5391	36.4306	43.5016	0.287879	0.210476	0.208334	down	-	-	-	-	-	-	-
Str02G002888	-0.326	0.788	52.8028	29.2178	36.3871	0.786036	0.790884	0.826566	down	-	-	-	-	-	-	-
Str02G002933	-1	0.01	95.7288	61.107	16.109	0.637369	0.736957	0.859524	down	-	-	-	down	-	-	-
Str02G002938	0.558	0.623	3.45804	13.0384	22.3042	0.538791	0.691441	0.622963	-	-	-	-	-	up	-	-
Str02G002940	-0.156	0.9	8.51523	67.1477	30.2469	0.765238	0.764502	0.837563	-	up	-	-	-	up	-	-
Str02G002944	-0.695	0.51	30.3732	147.95	59.6177	0.790748	0.715896	0.71626	-	up	-	-	-	-	-	-
Str02G002964	0.149	0.905	1.86928	11.3418	41.5217	0.414727	0.623565	0.504487	-	-	-	-	-	up	-	-
Str02G002967	0.622	0.573	10.7493	3.61825	18.246	0.682787	0.691611	0.705747	down	-	-	-	-	-	-	-
Str02G002989	-0.777	0.434	18.8603	23.4096	0	0.770596	0.827608	0.890072	-	-	-	-	down	-	CGS1Shyper	-
Str02G002990	-0.325	0.789	4.8852	5.34644	0	0.630851	0.691288	0.683763	-	-	-	-	down	-	-	-
Str02G003002	0.385	0.749	0	105.769	0	0.657227	0.731456	0.74345	-	up	-	-	-	-	-	-
Str02G003003	0.021	0.987	0	102.661	0	0.670351	0.724966	0.775821	-	up	-	-	-	-	-	-
Str02G003013	-0.601	0.59	56.5635	38.8869	289.245	0.140069	0.181085	0.137236	down	-	-	-	-	up	-	-
Str02G003040	0.538	0.638	12.4491	54.4211	12.9104	0.681882	0.785288	0.781138	-	up	-	-	-	-	-	-
Str02G003042	-0.692	0.513	242.57	46.1934	11.0286	0.881196	0.894224	0.886104	down	-	-	-	down	-	-	-
Str02G003048	0.938	0.225	27.3504	14.4422	17.3186	0.981735	0.933811	0.959615	down	-	-	-	-	-	-	-
Str02G003052	0.98	0.127	26.2025	80.7117	57.0778	0.883523	0.920167	0.89794	-	up	-	-	-	-	-	-
Str02G003053	0.749	0.461	0	21.2058	0	0.574074	0.594464	0.531489	-	up	-	-	-	-	-	-
Str02G003056	-0.908	0.275	37.4292	26.3384	20.1568	0.908839	0.948814	0.945649	down	-	-	-	down	-	-	-
Str02G003060	-0.854	0.348	246.251	149.368	85.4205	0.764265	0.8427	0.83079	down	-	-	-	down	-	-	-
Str02G003077	-0.992	0.08	43.0149	7.25837	5.20015	0.857251	0.871313	0.874496	down	-	-	-	down	-	-	-
Str02G003079	-0.175	0.888	9.01384	2.70899	82.8221	0.838226	0.742336	0.769347	-	-	-	-	-	up	-	CGS1Lhyper
Str02G003093	-0.063	0.96	20.1703	8.17237	4.75816	0.923236	0.893475	0.940661	down	-	-	-	down	-	-	-
Str02G003100	-0.93	0.239	17.7147	86.9137	31.7827	0.863571	0.819862	0.84	-	up	-	-	-	-	-	-
Str02G003104	-0.931	0.238	20.6754	150.509	53.6733	0.93749	0.880302	0.946618	-	up	-	-	-	up	-	-
Str02G003119	0.524	0.649	14.5203	1.95621	3.10101	0.944577	0.920059	0.740741	down	-	-	-	down	-	-	-
Str02G003132	-0.952	0.198	10.5868	0.342972	0	0.903155	0.924783	0.935886	down	-	-	-	down	-	-	-
Str02G003164	-0.989	0.094	4.61248	0.128054	0.12437	0.531025	0.784077	0.83171	down	-	-	-	down	-	-	-
Str02G003165	-0.589	0.599	9.97227	0.380096	0	0.842698	0.847586	0.903041	down	-	-	-	down	-	-	-
Str02G003195	0.782	0.428	0	50.2286	0	0.849861	0.881078	0.796622	-	up	-	-	-	-	-	-
Str02G003200	0.482	0.68	0	10.9217	0	0	0.92388	0.946667	-	up	-	-	-	-	-	-
Str02G003250	0.486	0.677	0	14.3014	0	0.900111	0.883755	0	-	up	-	-	-	-	-	-
Str02G003258	-0.497	0.669	5.57741	0.116108	0.239012	0.678498	0.984375	0.670076	down	-	-	-	down	-	-	-
Str02G003271	0.253	0.837	7.66049	54.3876	22.8151	0.919722	0.920531	0.90752	-	up	-	-	-	-	-	-
Str02G003272	-0.995	0.066	10.0703	39.8739	24.8109	0.871991	0.838816	0.852579	-	up	-	-	-	-	-	-
Str02G003280	-0.182	0.884	9.70778	2.97865	2.26911	0.941065	0.964232	0.932879	-	-	-	-	down	-	-	-
Str02G003303	-0.905	0.28	3.32849	0.700848	34.7135	0.631721	0.717576	0.541667	-	-	-	-	-	up	-	-
Str02G003304	0.982	0.121	2.82421	0.720976	38.1552	0.844156	0.828125	0.892857	-	-	-	-	-	up	-	-
Str02G003306	-0.843	0.362	35.7191	4.96594	4.69769	0.925378	0.933828	0.943957	down	-	-	-	down	-	-	-
Str02G003319	-0.965	0.169	250.296	58.0001	24.1324	0.7332	0.820955	0.808953	down	-	-	-	down	-	-	-
Str02G003325	0.106	0.932	0.292416	19.7483	0.322525	0.798158	0.795289	0.791102	-	up	-	-	-	-	-	-
Str02G003354	0.778	0.432	1.36788	16.7952	10.1652	0.875312	0.89736	0.904494	-	up	-	-	-	-	-	-
Str02G003357	-0.969	0.159	25.8131	11.8972	0.25908	0.756714	0.775892	0.815545	down	-	-	-	down	-	-	-
Str02G003360	-0.187	0.88	6.20502	29.7386	90.0077	0.61345	0.794928	0.625488	-	up	-	-	-	up	-	-
Str02G003365	0.67	0.532	238.065	65.6913	100.208	0.769585	0.716804	0.768356	down	-	-	-	down	-	-	-
Str02G003368	-0.484	0.678	113.745	43.7557	14.3682	0.753008	0.745512	0.769527	down	-	-	-	down	-	-	-
Str02G003371	-0.999	0.021	0	14.0526	0	0.78	0.333333	0.763265	-	up	-	-	-	-	-	-
Str02G003375	-0.315	0.796	15.5283	5.93841	5.53915	0.792754	0.7575	0.900862	down	-	-	-	down	-	-	-
Str02G003382	-0.911	0.271	105.317	117.471	20.8589	0.840523	0.800366	0.878339	-	-	-	-	down	-	-	-
Str02G003387	-0.289	0.813	0.0491953	9.30201	0.399017	0.609092	0.635851	0.738854	-	up	-	-	-	-	-	-
Str02G003389	0.903	0.282	17.9929	18.5571	5.81475	0.695833	0.719	0.669118	-	-	-	-	down	-	-	-
Str02G003396	0.81	0.399	2.59602	10.3816	31.745	0.871554	0.88345	0.88589	-	-	-	-	-	up	-	-
Str02G003397	0.357	0.767	0.415849	37.9853	4.92775	0.489328	0.462845	0	-	up	-	-	-	-	-	-
Str02G003406	0.936	0.229	1.96884	13.8215	17.0427	0.708759	0.773549	0.762838	-	-	-	-	-	up	-	-
Str02G003407	-0.598	0.592	29.1295	6.77705	14.2554	0.643939	0.737143	0.616667	down	-	-	-	down	-	-	-
Str02G003414	0.939	0.224	1.63283	0.532933	17.097	0.838247	0.808532	0.882468	-	-	-	-	-	up	-	-
Str02G003420	-0.624	0.571	0.115171	18.3989	0.0519077	0.757017	0.748468	0.802778	-	up	-	-	-	-	-	-
Str02G003424	-0.158	0.899	0.127027	18.4623	0.059797	0.673004	0.71595	0.791001	-	up	-	-	-	-	-	-
Str02G003425	-0.612	0.581	12.6249	49.6512	19.5196	0.851275	0.795847	0.973188	-	up	-	-	-	-	-	-
Str02G003429	-0.276	0.822	0	26.2234	0.042763	0.25	0.159295	0.128571	-	up	-	-	-	-	-	-
Str02G003431	0.999	0.022	5.26025	2.9295	26.2651	0.879295	0.876949	0.913928	-	-	-	-	-	up	-	-
Str02G003437	-0.693	0.513	15.4616	23.3758	0.621998	0.836233	0.893417	0.965826	-	-	-	-	down	-	-	-
Str02G003438	-0.586	0.601	26.4778	47.8766	0.660823	0.715538	0.826605	0.958148	-	-	-	-	down	-	-	-
Str02G003439	-0.99	0.092	505.791	404.173	37.0285	0.516207	0.526744	0.664643	-	-	CGS1Fhyper	-	down	-	CGS1Shyper	-
Str02G003442	-0.945	0.212	28.2202	34.5881	3.27865	0.632149	0.650982	0.757749	-	-	-	-	down	-	CGS1Shyper	-
Str02G003469	0.87	0.328	28.7745	22.3071	16.6329	0.89955	0.896221	0.834448	-	-	-	-	down	-	-	-
Str02G003470	0.798	0.412	34.4719	23.475	108.926	0.775466	0.788568	0.801462	down	-	-	-	-	up	-	-
Str02G003471	-0.459	0.697	18.9692	11.7737	58.3333	0.702778	0.546296	0.527692	-	-	-	-	-	up	-	-
Str02G003472	-0.998	0.036	19.1248	18.5496	59.6433	0.810529	0.822222	0.668608	-	-	-	-	-	up	-	-
Str02G003474	-0.948	0.207	20.1973	14.4863	9.46006	0.744346	0.792398	0.941463	-	-	-	-	down	-	-	-
Str02G003481	-0.475	0.685	75.9233	13.6937	146.422	0.867967	0.849972	0.835598	down	-	-	CGS1Lhyper	-	-	-	-
Str02G003482	-0.403	0.736	103.259	32.1772	67.8555	0.730653	0.77375	0.836485	down	-	-	-	-	-	-	-
Str02G003483	-0.998	0.036	11.5318	3.19497	0	0.315984	0.37353	0.390204	down	-	-	-	down	-	-	-
Str02G003491	0.143	0.909	53.6032	156.541	96.3687	0.485718	0.550582	0.746875	-	up	-	-	-	-	-	-
Str02G003492	-0.912	0.269	9.92226	12.9424	2.6371	0.745738	0.753805	0.801562	-	-	-	-	down	-	-	-
Str02G003495	0.965	0.169	17.263	21.9189	4.83536	0.816667	0.81746	0	-	-	-	-	down	-	-	-
Str02G003499	-0.694	0.512	14.3424	4.26793	35.4528	0.363884	0.596667	0.384086	down	-	-	-	-	-	-	-
Str02G003501	0.828	0.379	913.631	212.419	978.066	0.376417	0.34632	0.427386	down	-	-	-	-	-	-	-
Str02G003515	0.454	0.7	22.9319	127.265	63.9823	0.698848	0.770026	0.825833	-	up	-	-	-	up	-	-
Str02G003524	-0.315	0.796	250.862	11.7751	213.137	0.171809	0.194535	0.206685	down	-	-	-	-	-	-	-
Str02G003532	-0.334	0.783	24.4037	10.4663	54.9026	0.885483	0.85325	0.848026	down	-	-	-	-	-	-	-
Str02G003533	-0.823	0.384	0	13.4214	0	0.923765	0.890203	0.904663	-	up	-	-	-	-	-	-
Str02G003534	-0.663	0.538	0	11.5605	0	0.967485	0.938279	0.944444	-	up	-	-	-	-	-	-
Str02G003536	-0.962	0.176	0	20.8472	0	0.679524	0.626309	0.700417	-	up	-	-	-	-	-	-
Str02G003538	-0.487	0.676	324.171	124.005	22.082	0.542151	0.615635	0.565951	down	-	-	-	down	-	-	-
Str02G003542	-0.151	0.904	47.8459	31.741	44.7204	0.699221	0.726819	0.757723	down	-	-	-	-	-	-	-
Str02G003543	0.125	0.92	34.5718	127.821	126.056	0.448581	0.540079	0.386191	-	up	-	-	-	up	-	-
Str02G003554	0.108	0.931	23.8586	9.60147	23.824	0.896449	0.908763	0.926953	down	-	-	-	-	-	-	-
Str02G003559	-0.934	0.233	33.0671	210.496	73.8655	0.913294	0.900952	0.906434	-	up	-	-	-	-	-	-
Str02G003565	0.276	0.822	4.9384	40.3581	6.58568	0.544885	0.546877	0.547689	-	up	-	-	-	-	-	-
Str02G003571	0.765	0.446	1.03022	2.01415	11.8923	0.842087	0.913788	0.940476	-	-	-	-	-	up	-	-
Str02G003582	-0.998	0.042	0.642159	1.93149	13.1277	0.950833	0.920556	0	-	-	-	-	-	up	-	-
Str02G003591	0.998	0.042	54.6997	164.779	94.9511	0.693496	0.866667	0.746569	-	up	-	-	-	-	-	-
Str02G003595	0.971	0.153	29.9518	117.726	54.5411	0.783537	0.879175	0.787304	-	up	-	-	-	-	-	-
Str02G003602	-0.84	0.365	20.0408	17.3259	3.54792	0.767216	0.740267	0.80605	-	-	-	-	down	-	-	-
Str02G003605	-0.878	0.318	2.95466	4.16151	27.9292	0.935362	0.910729	0.887665	-	-	-	-	-	up	-	-
Str02G003606	0.95	0.202	2.83969	3.45903	24.2679	0.881776	0.873291	0.902005	-	-	CGS1Fhyper	-	-	up	-	-
Str02G003614	0.871	0.327	4.87522	56.1607	10.7529	0.913178	0.971429	0.947126	-	up	-	-	-	-	-	-
Str02G003628	0.987	0.103	2.86635	45.255	7.32386	0.830703	0.917127	0.823809	-	up	-	-	-	-	-	-
Str02G003646	0.364	0.763	0.258912	10.374	4.83313	0.524747	0.583929	0.666667	-	up	-	-	-	-	-	-
Str02G003654	-0.999	0.023	249.33	238.851	129.475	0.128816	0.133929	0.233631	-	-	-	-	down	-	-	-
Str02G003662	-0.992	0.083	3352.44	1380.81	403.077	0.375115	0.473032	0.551927	down	-	CGS1Fhyper	-	down	-	-	-
Str02G003670	0.566	0.617	183.685	91.7964	65.141	0.867063	0.768585	0.837778	down	-	-	-	down	-	-	-
Str02G003677	0.715	0.493	0.208066	0.96242	5.96477	0.33	0.291667	0.354166	-	-	-	-	-	up	-	-
Str02G003678	0.038	0.976	14.0316	4.85807	12.1974	0.850741	0.831579	0.798571	down	-	-	-	-	-	-	-
Str02G003679	-0.461	0.695	1.70564	10.5696	13.8581	0.915248	0.931046	0.880329	-	-	-	-	-	up	-	-
Str02G003695	-0.401	0.737	21.5682	11.2472	25.232	0.311111	0.284259	0.237037	down	-	-	-	-	-	-	-
Str02G003698	0.958	0.184	10.5308	8.41634	3.05364	0.89065	0.892593	0.745745	-	-	-	-	down	-	-	-
Str02G003710	-0.992	0.081	35.8746	18.8863	37.6681	0.200794	0.287879	0.204762	down	-	-	-	-	-	-	-
Str02G003727	0.54	0.637	2.19182	14.3371	14.389	0.897666	0.900438	0.954545	-	-	-	-	-	up	-	-
Str02G003741	-0.775	0.435	25.0175	15.4233	23.6257	0.845293	0.884241	0.875007	down	-	-	-	-	-	-	-
Str02G003746	-0.371	0.758	110.647	14.5205	118.68	0.701261	0.827635	0.838936	down	-	-	-	-	-	-	-
Str02G003747	0.947	0.208	3.92449	3.20024	28.5118	0.752381	0.713256	0.8249	-	-	-	-	-	up	-	-
Str02G003753	-0.453	0.701	176.002	105.29	162.688	0.821088	0.82142	0.818963	down	-	-	-	-	-	-	-
Str02G003764	-0.905	0.279	49.5896	31.3005	32.8647	0.85648	0.88401	0.899363	down	-	-	-	-	-	-	-
Str02G003776	-1	0.009	9.02633	72.8284	4.28345	0.694595	0.679044	0.695471	-	up	-	-	-	-	-	-
Str02G003784	-0.79	0.42	0.185197	35.7858	0.098731	0.883421	0.872965	0.900514	-	up	-	-	-	-	-	-
Str02G003790	0.857	0.345	55.586	21.4947	58.3694	0.721441	0.688157	0.766348	down	-	-	-	-	-	-	-
Str02G003799	-0.674	0.529	2.68691	5.27852	17.5073	0.834167	0.73455	0.728378	-	-	-	CGS1Lhyper	-	up	-	-
Str02G003803	0.589	0.599	20.2145	2.03545	14.6019	0.837544	0.804343	0.88662	down	-	-	-	-	-	-	-
Str02G003805	-0.602	0.589	13.1346	4.36025	0.0989177	0.760173	0.724185	0.893142	down	-	-	-	down	-	-	-
Str02G003806	0.316	0.795	71.9371	51.7845	34.4103	0.804835	0.796956	0.802598	down	-	-	-	down	-	-	-
Str02G003808	0.465	0.692	12.9319	6.88865	3.58773	0.858335	0.861146	0.853915	-	-	-	-	down	-	-	-
Str02G003813	0.226	0.855	277.597	294.334	177.446	0.356757	0.500217	0.416666	-	-	-	-	down	-	-	-
Str02G003819	-0.912	0.269	0.327909	8.01664	0.522736	0.430678	0.345202	0.3938	-	up	-	-	-	-	-	-
Str02G003821	0.277	0.821	34.4884	10.8603	28.1596	0.843472	0.842521	0.886827	down	-	-	-	-	-	-	-
Str02G003822	-0.152	0.903	122.807	29.781	1.83435	0.857486	0.866629	0.855759	down	-	CGS1Fhyper	-	down	-	-	-
Str02G003826	-0.434	0.714	119.508	31.5026	1.92743	0.790026	0.853623	0.801497	down	-	CGS1Fhyper	-	down	-	-	-
Str02G003830	0.993	0.075	5.95475	34.42	8.45923	0.790838	0.855125	0.787884	-	up	-	-	-	-	-	-
Str02G003834	0.4	0.738	0	7.20737	0	0	0.18125	0.206349	-	up	-	-	-	-	-	-
Str02G003838	0.995	0.066	0.122634	7.50481	1.39421	0.645199	0.680357	0.654762	-	up	-	-	-	-	-	-
Str02G003843	0.326	0.789	15.3142	79.274	24.2275	0.651596	0.700178	0.723251	-	up	-	-	-	-	-	-
Str02G003852	0.361	0.765	11.476	62.3213	38.3437	0.775334	0.798194	0.843424	-	up	-	-	-	up	-	-
Str02G003857	-0.3	0.806	80.0016	37.2798	57.9122	0.496537	0.614502	0.904762	down	-	-	-	-	-	-	-
Str02G003901	-0.966	0.167	0.268806	28.0711	0.587826	0.898383	0.8847	0.894582	-	up	-	-	-	-	CGS1Shyper	-
Str02G003905	-0.82	0.388	0.132826	8.50018	2.72588	0.809524	0.375	1	-	up	-	-	-	-	-	-
Str02G003919	0.967	0.164	1.86893	50.2	9.59578	0.772953	0.891057	0.82008	-	up	-	-	-	-	-	-
Str02G003926	-0.678	0.526	69.9104	17.6225	6.77022	0.579721	0.595714	0.82069	down	-	-	-	down	-	CGS1Shyper	-
Str02G003930	-0.995	0.067	22.6417	9.47325	31.2303	0.695517	0.781313	0.614444	down	-	-	-	-	-	-	-
Str02G003943	-0.685	0.52	18.2406	4.83228	10.9537	0.903702	0.907665	0.909721	down	-	-	-	-	-	-	-
Str02G003944	0.173	0.889	26.2516	7.58059	17.0753	0.917949	0.909823	0.956301	down	-	-	-	-	-	-	-
Str02G003954	-0.995	0.06	22.2706	8.87131	29.7864	0.774823	0.882353	0.734375	down	-	-	-	-	-	-	-
Str02G003959	-0.817	0.392	61.2622	14.9067	6.19597	0.544444	0.855263	0.714912	down	-	-	-	down	-	-	-
Str02G003960	-0.661	0.54	11.1503	3.79069	4.93611	0.342308	0.418116	0.563725	down	-	-	-	-	-	-	-
Str02G003963	0.695	0.51	26.2612	12.6792	12.9276	0.954167	0.890306	0.93899	down	-	-	-	down	-	-	-
Str02G003965	-0.63	0.566	0.816378	22.6591	5.4046	0.80803	0.755494	0.752807	-	up	-	-	-	-	-	-
Str02G003976	-0.449	0.703	9.92288	2.23388	4.42601	0.921737	0.931938	0.965863	down	-	-	-	-	-	-	-
Str02G003996	-0.305	0.803	7.20315	0.569347	0	0.622222	0.583457	0.717361	down	-	-	-	down	-	-	-
Str02G004001	-0.873	0.325	3.30142	19.448	4.44841	0.695151	0.683397	0.704131	-	up	-	CGS1Lhyper	-	-	-	-
Str02G004014	-0.51	0.659	19.0817	7.66651	1.76206	0.843695	0.806969	0.91802	down	-	-	-	down	-	-	-
Str02G004019	0.489	0.675	74.3459	36.4339	243.701	0.735505	0.7803	0.789487	down	-	-	-	-	up	-	-
Str02G004027	-0.43	0.717	437.439	140.005	299.107	0.716283	0.734115	0.75448	down	-	-	-	-	-	-	-
Str02G004033	-0.424	0.721	0.3872	26.3785	0.921415	0.213571	0.218695	0.282024	-	up	-	-	-	-	-	-
Str02G004034	-0.331	0.785	36.2998	280.852	115.435	0.762876	0.688931	0.618697	-	up	-	-	-	up	-	-
Str02G004036	-0.425	0.721	44.8773	10.4345	77.4875	0.613819	0.669048	0.646255	down	-	-	-	-	-	-	-
Str02G004040	0.671	0.532	0.0638587	22.7032	0.224227	0.705208	0.897849	0.856436	-	up	-	-	-	-	-	-
Str02G004044	0.19	0.878	39.587	23.1629	9.56979	0.82619	0.607917	0.794086	down	-	-	-	down	-	-	-
Str02G004047	0.876	0.32	39.0546	23.8281	8.49953	0.66115	0.659648	0.592722	down	-	-	-	down	-	-	-
Str02G004055	-0.028	0.982	14.6527	3.10727	10.991	0.833464	0.821942	0.772941	down	-	-	-	-	-	-	-
Str02G004056	0.661	0.54	8.31531	2.12618	8.55234	0.809898	0.793978	0.884026	down	-	-	-	-	-	-	-
Str02G004063	0.314	0.797	0.783505	2.16674	13.4483	0.785075	0.772517	0.783642	-	-	-	-	-	up	-	-
Str02G004065	-0.915	0.264	113.562	64.4754	39.1219	0.645953	0.71483	0.709209	down	-	-	-	down	-	-	-
Str02G004068	0.418	0.726	11.1436	38.3588	25.3542	0.823569	0.850541	0.891489	-	up	-	-	-	-	-	-
Str02G004072	-0.369	0.76	59.7522	49.0186	32.5477	0.779152	0.727732	0.797512	-	-	-	-	down	-	-	-
Str02G004074	-0.054	0.965	18.271	8.0929	15.285	0.865245	0.873086	0.89205	down	-	-	-	-	-	-	-
Str02G004082	-0.43	0.717	13.8453	1.41575	3.25761	0.623504	0.643921	0.933333	down	-	-	-	down	-	-	-
Str02G004083	0.41	0.731	69.3096	27.0202	6.18418	0.7028	0.715523	0.685187	down	-	-	-	down	-	-	-
Str02G004095	-0.867	0.332	0.48789	150.96	0.438638	0.690848	0.577148	0.80372	-	up	-	-	-	-	-	-
Str02G004122	0.99	0.092	10.2221	6.52427	2.70051	0.751289	0.733232	0.722064	-	-	-	-	down	-	-	-
Str02G004126	0.854	0.348	9.72437	44.0509	26.1904	0.691889	0.823001	0.822973	-	up	-	-	-	-	-	-
Str02G004134	0.649	0.55	8.14597	38.681	12.1877	0.788436	0.80882	0.7426	-	up	-	-	-	-	-	-
Str02G004144	-0.923	0.252	40.3121	8.71518	50.5774	0.799083	0.824497	0.761656	down	-	-	-	-	-	-	-
Str02G004146	-0.242	0.844	307.475	170.3	311.031	0.952993	0.931345	0.881746	down	-	-	-	-	-	-	-
Str02G004147	-0.999	0.021	61.1306	14.9477	15.5057	0.353521	0.694444	0.677477	down	-	-	-	down	-	CGS1Shyper	-
Str02G004150	-0.688	0.517	77.7237	9.56081	142.353	0.449131	0.602827	0.49619	down	-	-	-	-	-	-	-
Str02G004152	0.92	0.256	13.1253	2.55091	49.5307	0.733885	0.749487	0.813432	down	-	-	-	-	up	-	-
Str02G004155	-0.43	0.717	464.698	209.368	35.5854	0.149223	0.579876	0.293473	down	-	CGS1Fhyper	-	down	-	-	-
Str02G004156	0.197	0.874	0.990078	26.6147	3.21035	0.694187	0.782134	0.839628	-	up	-	-	-	-	CGS1Shyper	-
Str02G004159	-0.293	0.81	51.8004	26.9527	24.4122	0.885623	0.8777	0.903091	down	-	-	-	down	-	-	-
Str02G004207	-0.518	0.654	37.3746	15.2246	48.1893	0.833702	0.876535	0.861699	down	-	-	-	-	-	-	-
Str02G004208	0.981	0.125	7.80274	1.44045	8.29061	0.927114	0.899342	0.937234	down	-	-	-	-	-	-	-
Str02G004212	0.935	0.231	10.8038	3.40062	8.68905	0.957036	0.915603	0.961137	down	-	-	-	-	-	-	-
Str02G004219	0.996	0.059	12.3779	4.56317	15.8932	0.893025	0.876935	0.903468	down	-	-	-	-	-	-	-
Str02G004265	0.922	0.253	12.6278	4.44709	15.618	0.930796	0.879386	0.923294	down	-	-	-	-	-	-	-
Str02G004285	-0.991	0.086	26.0319	13.0016	13.5389	0.88986	0.928649	0.933333	down	-	-	-	down	-	-	-
Str02G004292	0.568	0.616	10.1925	6.21916	2.69737	0.920936	0.928125	0.910148	-	-	-	-	down	-	-	-
Str02G004297	0.124	0.921	4.74289	7.05906	20.1999	0.729495	0.844167	0.785333	-	-	-	-	-	up	-	-
Str02G004300	0.058	0.963	23.1754	11.2056	64.6374	0.895897	0.716106	0.781279	down	-	-	-	-	-	-	-
Str02G004305	-0.922	0.253	7.67698	0.407541	2.26457	0.623512	0.790391	0.822173	down	-	-	-	-	-	-	-
Str02G004323	0.973	0.148	129.121	56.0011	238.103	0.542796	0.516667	0.655556	down	-	-	-	-	-	-	-
Str02G004324	-0.999	0.024	15.7541	79.3429	21.2688	0.864499	0.761765	0.859804	-	up	-	-	-	-	-	-
Str02G004326	-0.903	0.283	8.10922	2.2817	0.585289	0.625553	0.736207	0.916667	-	-	-	-	down	-	-	-
Str02G004330	-0.183	0.883	0	107.165	0	0.707026	0.731482	0.779279	-	up	-	-	-	-	-	-
Str02G004331	-0.285	0.816	0	785.934	0	0.649904	0.715104	0.919231	-	up	-	-	-	-	-	-
Str02G004332	-0.999	0.033	0	27.3367	0	0.608333	0.4375	0.619048	-	up	-	CGS1Lhyper	-	-	-	-
Str02G004333	-0.134	0.915	0	19.8869	0	0.225556	0.270833	0.34375	-	up	-	-	-	-	-	-
Str02G004337	-0.531	0.643	1.791	10.1088	18.9371	0.640476	0.52098	0.57517	-	-	-	-	-	up	-	-
Str02G004366	0.741	0.469	12.3189	1.78359	7.29591	0.887109	0.831718	0.90532	down	-	-	-	-	-	-	-
Str02G004376	-0.986	0.105	12.5448	5.37705	3.32242	0.858209	0.879382	0.88061	-	-	-	-	down	-	-	-
Str02G004380	-0.765	0.446	95.2732	39.2789	95.5803	0.733503	0.753848	0.694218	down	-	-	-	-	-	-	-
Str02G004386	0.238	0.847	10.9607	0.726937	4.34557	0.775128	0.712568	0	down	-	-	-	-	-	-	-
Str02G004396	-0.81	0.398	0.199665	6.94586	6.06255	0.939714	0.902027	0.866667	-	-	-	-	-	up	-	-
Str02G004404	-0.244	0.843	88.0934	28.3791	152.19	0.68621	0.679487	0.677423	down	-	-	-	-	-	-	-
Str02G004409	0.819	0.389	9.50505	2.18518	0.785367	0.973333	0.875644	0.919192	down	-	-	-	down	-	-	-
Str02G004412	0.524	0.649	0	12.8134	0	0.788406	0.791667	0.688636	-	up	-	-	-	-	-	-
Str02G004413	-0.745	0.465	0	40.9338	0	0.763866	0.728205	0.84	-	up	-	-	-	-	-	-
Str02G004414	0.407	0.733	0	477.144	0	0.19246	0.280303	0.291666	-	up	-	-	-	-	-	-
Str02G004422	-0.49	0.674	1.26345	10.7982	19.1722	0.68631	0.875	0.480238	-	-	-	-	-	up	-	-
Str02G004440	0.035	0.978	10.1645	55.4216	56.1709	0.29	0.172178	0.416667	-	up	-	-	-	up	-	-
Str02G004444	0.943	0.217	70.7276	372.523	415.366	0.74359	0.811343	0.864607	-	up	-	-	-	up	-	-
Str02G004448	-0.922	0.253	8.12491	28.1859	29.416	0.937077	0.926455	0.918249	-	-	-	-	-	up	-	-
Str02G004455	0.89	0.302	2.2292	1.7403	13.1901	0.796757	0.782376	0.811729	-	-	-	-	-	up	-	-
Str02G004463	0.906	0.279	1.15897	0.27545	11.4936	0.31148	0.410317	0.583333	-	-	-	-	-	up	-	-
Str02G004464	-0.447	0.705	1.92368	0.409986	16.1682	0.875824	0.906448	0.880655	-	-	-	-	-	up	-	-
Str02G004465	0.249	0.84	278.07	797.234	874.054	0.669355	0.755128	0.652614	-	-	-	-	-	up	-	-
Str02G004484	-0.992	0.08	510.247	168.774	72.8801	0.801991	0.867139	0.9	down	-	-	-	down	-	-	-
Str02G004490	0.986	0.108	9.78017	40.8948	15.3923	0.25	0.252778	0.25	-	up	-	-	-	-	-	-
Str02G004510	-0.876	0.321	38.9254	9.57962	13.5405	0.794218	0.838624	0.865152	down	-	-	-	down	-	-	-
Str02G004514	-0.603	0.588	4.65909	25.0923	12.1388	0.857143	0.825	0.892857	-	up	-	-	-	-	-	-
Str02G004515	-0.573	0.612	1.23456	19.835	6.58918	0.606373	0.565657	0.677083	-	up	-	-	-	-	-	-
Str02G004520	0.663	0.538	7.88104	0.528385	2.42219	0.910366	0.892591	0.869792	down	-	-	-	-	-	-	-
Str02G004521	-0.129	0.917	3.57332	1.24331	21.3718	0.916923	0.811481	0.842271	-	-	-	-	-	up	-	-
Str02G004522	0.828	0.379	187.776	51.5458	22.5314	0.925926	0.881319	0.9	down	-	-	-	down	-	-	-
Str02G004529	-0.999	0.035	46.6204	9.94256	0.980678	0.770561	0.884698	0.903637	down	-	CGS1Fhyper	-	down	-	CGS1Shyper	-
Str02G004545	0.918	0.259	22.8846	10.5485	30.7937	0.871293	0.819387	0.870765	down	-	-	-	-	-	-	-
Str02G004557	-0.269	0.826	30.3964	15.9787	58.6709	0.333333	0.18534	0.169539	down	-	-	-	-	-	-	-
Str02G004561	-0.571	0.613	10.0142	6.65267	2.25547	0.758757	0.886607	0.840625	-	-	-	-	down	-	-	-
Str02G004568	-1	0.015	29.2001	15.1399	50.5684	0.259167	0.292857	0.203284	down	-	-	-	-	-	-	-
Str02G004575	-0.027	0.983	30.5159	13.6964	39.3349	0.826449	0.894195	0.907292	down	-	-	-	-	-	-	-
Str02G004588	0.171	0.891	0.29324	22.3345	6.04959	0.130172	0.196939	0.286111	-	up	-	-	-	-	-	-
Str02G004590	-0.52	0.652	0.287341	12.0655	2.56915	0.249687	0.238095	0.291666	-	up	-	-	-	-	-	-
Str02G004591	-0.992	0.083	53.2605	8.64157	0.100401	0.802119	0.9044	0.906765	down	-	CGS1Fhyper	CGS1Lhyper	down	-	CGS1Shyper	-
Str02G004593	0.915	0.265	0.626547	36.6206	8.24707	0.13166	0.270833	0.212731	-	up	-	-	-	-	-	-
Str02G004601	0.404	0.735	187.621	59.2771	20.2488	0.76873	0.895349	0.513889	down	-	-	-	down	-	-	-
Str02G004602	0.01	0.994	5.3653	2.18561	24.1281	0.762126	0.820884	0.798911	-	-	-	-	-	up	-	-
Str02G004606	0.604	0.587	4.36133	31.8121	13.4753	0.648338	0.898485	0.333333	-	up	-	-	-	-	-	-
Str02G004613	-0.615	0.578	17.4553	4.04561	3.98564	0.783889	0.803467	0.918496	down	-	CGS1Fhyper	-	down	-	CGS1Shyper	-
Str02G004628	-0.115	0.926	7.09109	34.5518	12.4724	0.833333	0.783333	0.719444	-	up	-	-	-	-	-	-
Str02G004631	-0.855	0.348	341.752	104.076	57.9073	0.703609	0.730252	0.780357	down	-	-	-	down	-	-	-
Str02G004634	1	0	0	10.3664	0	0	0.21875	0	-	up	-	-	-	-	-	-
Str02G004650	-0.539	0.638	241.517	543.411	979.755	0.791047	0.843939	0.748068	-	-	-	-	-	up	-	-
Str02G004651	-0.081	0.948	2.5421	0.309969	21.7131	0.933333	0.845535	0.875883	-	-	-	-	-	up	-	-
Str02G004652	0.985	0.111	1.5473	0	15.9588	0.782051	0.702083	1	-	-	-	-	-	up	-	-
Str02G004653	0.709	0.498	2.78068	1.82135	17.5825	0.783172	0.835471	0.860119	-	-	-	-	-	up	-	-
Str02G004660	0.486	0.677	6.097	23.0234	25.5942	0.897163	0.924236	0.900282	-	-	-	-	-	up	-	-
Str02G004696	0.659	0.542	38.6043	11.863	59.5424	0.942012	0.898936	0.925192	down	-	-	-	-	-	-	-
Str02G004698	0.94	0.222	242.599	54.2618	353.218	0.885882	0.868205	0.922619	down	-	-	-	-	-	-	-
Str02G004699	-0.084	0.947	246.011	54.0039	348.469	0.904242	0.892288	0.887996	down	-	-	-	-	-	-	-
Str02G004712	-0.285	0.816	4.03501	0.282341	2.28925	0.810476	0.872884	1	down	-	-	-	-	-	-	-
Str02G004736	0.807	0.402	9.31364	13.6396	66.6927	0.730685	0.693915	0.762594	-	-	-	-	-	up	-	-
Str02G004738	-0.997	0.049	10.0166	150.47	60.186	0.872784	0.812703	0.847272	-	up	-	-	-	up	-	-
Str02G004743	0.913	0.267	50.841	16.3468	51.411	0.811544	0.800497	0.819609	down	-	-	-	-	-	-	-
Str02G004744	-0.402	0.737	92.0784	126.039	49.2724	0.869921	0.930102	0.961905	-	-	-	-	down	-	-	-
Str02G004745	0.468	0.69	13.3418	5.2621	18.5753	0.865035	0.870519	0.877941	down	-	-	-	-	-	-	-
Str02G004748	-0.788	0.422	25.3004	35.9052	12.9905	0.191667	0.242857	0.457143	-	-	-	-	down	-	-	-
Str02G004750	0.021	0.986	0	276.038	0	0.730767	0.727231	0.723425	-	up	-	-	-	-	-	-
Str02G004751	0.017	0.989	0	207.259	0	0.859085	0.865118	0.870807	-	up	-	-	-	-	-	-
Str02G004753	-0.019	0.988	0	154.907	0	0.688889	0.333333	0	-	up	-	-	-	-	-	-
Str02G004754	-0.454	0.7	0	136.921	0	0.650738	0.654909	0.722222	-	up	-	-	-	-	-	-
Str02G004756	-0.526	0.647	1664.66	606.067	503.968	0.488769	0.577128	0.499355	down	-	-	-	down	-	-	-
Str02G004763	-0.958	0.184	9.79521	97.4156	28.121	0.917252	0.859927	0.923561	-	up	-	-	-	-	-	-
Str02G004770	-0.279	0.82	0.220398	8.44933	0.797252	0.685138	0.669794	0.663016	-	up	-	-	-	-	-	-
Str02G004775	0.937	0.228	0.0782193	7.69123	0.0993037	0.638889	0.687235	0.612485	-	up	-	-	-	-	-	-
Str02G004776	0.611	0.582	9.41914	4.29544	1.37805	0.642857	0.648413	0.625346	-	-	-	-	down	-	-	-
Str02G004780	0.948	0.207	9.64237	5.95147	141.197	0.648451	0.691911	0.791619	-	-	-	-	-	up	CGS1Shyper	-
Str02G004787	-0.59	0.598	2720.91	1470.64	189.587	0.428802	0.601315	0.532292	down	-	CGS1Fhyper	-	down	-	-	-
Str02G004793	0.312	0.798	2.22987	29.6427	7.21729	0.81519	0.89096	0.935994	-	up	-	-	-	-	-	-
Str02G004810	-0.778	0.432	30.3525	61.767	89.7682	0.757035	0.719976	0.727337	-	-	-	-	-	up	-	-
Str02G004812	-0.958	0.186	10.9047	43.1814	17.2909	0.291666	0.201587	0.25	-	up	-	-	-	-	-	-
Str02G004816	-0.904	0.282	895.245	232.429	82.5251	0.739839	0.765791	0.801806	down	-	CGS1Fhyper	-	down	-	-	-
Str02G004824	-0.511	0.658	25.3366	9.56912	53.8384	0.714796	0.697868	0.688018	down	-	-	-	-	-	-	-
Str02G004826	0.999	0.021	8.18862	3.28842	64.7632	0.808602	0.807744	0.827414	-	-	-	-	-	up	-	-
Str02G004832	-0.223	0.857	0	17.0223	0.30931	0.665584	0.688826	0.746491	-	up	-	-	-	-	-	-
Str02G004835	-0.554	0.626	4.00346	27.602	15.3254	0.580455	0.5237	0.481884	-	up	-	-	-	-	-	-
Str02G004843	-0.963	0.173	5.23543	14.3306	40.9047	0.64528	0.583935	0.52178	-	-	-	-	-	up	-	-
Str02G004854	0.395	0.741	22.2125	8.6787	30.9514	0.808337	0.845107	0.882719	down	-	-	-	-	-	-	-
Str02G004860	0.796	0.414	0.405077	2.06691	7.74854	0.545571	0.51106	0.592939	-	-	-	-	-	up	-	-
Str02G004874	0.984	0.113	0.0505843	21.9987	0.349129	0.676877	0.776006	0.696593	-	up	-	-	-	-	-	-
Str02G004878	-0.304	0.804	128.954	63.0595	43.9875	0.849231	0.809423	0.904356	down	-	CGS1Fhyper	-	down	-	-	-
Str02G004880	0.793	0.418	109.915	54.6251	37.102	0.752851	0.667643	0.702817	down	-	-	-	down	-	-	-
Str02G004882	-0.972	0.151	109.884	51.8529	37.8461	0.594098	0.650294	0.68955	down	-	CGS1Fhyper	CGS1Lhyper	down	-	CGS1Shyper	-
Str02G004884	-0.932	0.236	128.51	64.3029	44.5826	0.571803	0.618766	0.679344	down	-	CGS1Fhyper	-	down	-	-	-
Str02G004885	-0.609	0.583	72.9038	54.8776	9.89779	0.549617	0.865318	0.814719	-	-	-	-	down	-	-	-
Str02G004887	-0.555	0.626	11.8581	6.24582	1.69533	0.712381	0.68255	0.75871	-	-	-	-	down	-	-	-
Str02G004888	0.79	0.42	13.2737	12.4955	5.12784	0.807064	0.782	0.771053	-	-	-	-	down	-	-	-
Str02G004890	-0.308	0.8	14.5215	4.06652	3.59835	0.884041	0.876213	0.906902	down	-	-	-	down	-	-	-
Str02G004902	0.907	0.277	247.321	112.236	28.8888	0.596667	0.52797	0.531685	down	-	-	-	down	-	-	-
Str02G004907	0.809	0.4	0.12116	21.2802	1.4715	0.752069	0.841353	0.809301	-	up	-	-	-	-	-	-
Str02G004916	-0.789	0.421	0.0662647	11.0991	0.246266	0.569402	0.494697	0.522117	-	up	-	-	-	-	-	-
Str02G004920	-0.942	0.218	28.5907	13.8007	8.07614	0.135895	0.232683	0.225227	down	-	-	-	down	-	-	-
Str02G004923	-0.999	0.027	23.8253	14.1781	4.88604	0.753519	0.772474	0.793581	down	-	-	-	down	-	-	-
Str02G004925	0.883	0.311	40.4827	15.6451	188.897	0.827071	0.844801	0.877244	down	-	-	-	-	up	-	-
Str02G004926	0.908	0.275	9.73044	58.1835	48.6247	0.519318	0.536939	0.542865	-	up	-	-	-	up	-	-
Str02G004937	0.296	0.809	2.94119	15.1975	45.9889	0.959806	0.93125	0.961749	-	-	-	-	-	up	-	-
Str02G004945	0.734	0.475	10.2116	2.86292	37.4968	0.939547	0.924904	0.94131	down	-	-	-	-	up	-	-
Str02G004951	-0.601	0.59	28.2143	101.688	30.4036	0.257407	0.171429	0.180397	-	up	-	-	-	-	-	-
Str02G004955	-0.233	0.85	39.3676	50.0621	6.7946	0.879889	0.91412	0.91224	-	-	-	-	down	-	-	-
Str02G004957	0.902	0.284	10.4489	36.6599	20.2662	0.934692	0.953989	0.933143	-	up	-	-	-	-	-	-
Str02G004958	-0.702	0.505	13.3131	57.1614	34.2746	0.770794	0.726643	0.789583	-	up	-	-	-	-	-	-
Str02G004962	-0.97	0.156	0	9.95598	0	0.288889	0.192807	0.321428	-	up	-	-	-	-	-	-
Str02G004966	-0.926	0.246	862.963	337.85	95.9815	0.54959	0.805778	0.78502	down	-	-	-	down	-	-	-
Str02G004973	-0.785	0.425	838.932	327.282	91.0784	0.71529	0.82963	0.789423	down	-	-	-	down	-	-	-
Str02G004985	0.939	0.224	20.4719	80.5343	56.6795	0	0.868421	0.815789	-	up	-	-	-	up	-	-
Str02G004990	-0.95	0.202	80.2155	94.1118	15.3118	0.901235	0.86036	0.948148	-	-	-	-	down	-	-	-
Str02G004993	0.094	0.94	26.9226	102.999	30.2526	0.2125	0.25	0.280952	-	up	-	-	-	-	-	-
Str02G004996	0.969	0.159	8.15219	2.04246	29.3936	0.906728	0.89	0.92732	down	-	-	-	-	up	-	-
Str02G005004	0.329	0.787	1.46513	8.17036	28.3549	0.928333	0.98	0.958333	-	-	-	-	-	up	-	-
Str02G005047	-0.83	0.376	35.4419	7.79158	70.3247	0.881074	0.918834	0.881106	down	-	-	-	-	-	-	-
Str02G005081	-0.94	0.221	14.2594	2.31252	3.3242	0.819277	0.85962	0.875	down	-	-	-	down	-	-	-
Str02G005086	0.028	0.982	9.83327	58.3009	26.5858	0.859723	0.875901	0.935556	-	up	-	-	-	-	-	-
Str02G005104	-0.783	0.427	31.7127	23.639	4.02517	0.676339	0.606667	0.791026	-	-	-	-	down	-	-	-
Str02G005139	0.129	0.918	3.77917	21.0059	8.08214	0.907576	0.885482	0.771912	-	up	-	-	-	-	-	-
Str02G005140	-0.716	0.492	8.58692	2.25192	17.9252	0.941667	0.896435	0.814912	down	-	-	-	-	-	-	-
Str02G005173	0.522	0.65	0.144059	8.46066	0	0.218254	0.220952	0	-	up	-	-	-	-	-	-
Str02G005177	-0.989	0.096	14.8856	52.6209	19.8845	0.51498	0	0.532412	-	up	-	-	-	-	-	-
Str02G005182	0.931	0.238	19.4341	8.69971	17.1142	0.945098	0.926321	0.949162	down	-	-	-	-	-	-	-
Str02G005190	-0.714	0.494	1.05617	14.241	1.22913	0.333333	0.194445	0.231481	-	up	-	-	-	-	-	-
Str02G005191	0.995	0.064	0.788205	12.6914	1.15435	0.325	0.386667	0.33346	-	up	-	-	-	-	-	-
Str02G005217	-0.491	0.673	34.8698	33.9453	20.3064	0.815501	0.750556	0.819048	-	-	-	-	down	-	-	-
Str02G005218	-0.742	0.467	12.5164	3.00319	25.1457	0.841919	0.957071	0.858025	down	-	-	-	-	-	-	-
Str02G005250	-0.967	0.165	5.18251	0.639563	0	0.765783	0.895062	0.874874	-	-	-	-	down	-	-	-
Str02G005255	1	0.011	60.4138	43.7217	11.231	0.958333	0.872024	0.692143	down	-	-	-	down	-	-	-
Str02G005274	-0.938	0.225	8.68539	50.0089	24.2569	0.925926	0.555555	0.913889	-	up	-	-	-	-	-	-
Str02G005276	0.989	0.096	14.6715	76.2487	39.4522	0.827352	0.884615	0.842593	-	up	-	-	-	-	-	-
Str02G005281	0.187	0.88	19.5973	3.74235	4.49614	0.904592	0.872246	0.92381	down	-	-	-	down	-	-	-
Str02G005296	-0.781	0.43	17.5035	4.69277	10.6161	0.756522	0.853283	0.878205	down	-	-	-	-	-	-	-
Str02G005308	0.873	0.325	95.6796	23.6002	138.733	0.87932	0.872989	0.910606	down	-	-	-	-	-	-	-
Str02G005314	0.894	0.296	4.73157	2.05417	23.0221	0.854317	0.823383	0.879487	-	-	-	-	-	up	-	-
Str02G005342	0.218	0.86	2.55261	1.7722	15.3734	0.545945	0.711446	0.668434	-	-	-	-	-	up	-	-
Str02G005359	0.177	0.887	16.6298	6.04803	49.6024	0.749778	0.857143	0.844228	down	-	-	-	-	up	-	-
Str02G005366	-0.757	0.453	52.0737	36.9004	22.3736	0.136309	0.283333	0.252381	-	-	-	-	down	-	-	-
Str02G005367	-0.406	0.734	48.3066	32.2551	24.1245	0.188045	0.405556	0.24	-	-	-	-	down	-	-	-
Str02G005385	-0.888	0.304	14.5632	4.91787	2.5644	0.405866	0.473377	0.453439	down	-	-	-	down	-	-	-
Str02G005398	0.47	0.688	12.7631	3.69411	2.25751	0.602632	0.471118	0.589286	down	-	-	-	down	-	-	-
Str02G005402	0.499	0.667	13.109	5.05808	17.2065	0.932306	0.890809	0.904762	down	-	-	-	-	-	-	-
Str02G005410	-0.542	0.636	26.2395	2.04547	27.7411	0.942982	0.942381	0.784722	down	-	-	-	-	-	-	-
Str02G005430	0.857	0.345	47.3158	18.4937	82.4082	0.730221	0.732931	0.762857	down	-	-	-	-	-	-	-
Str02G005431	-0.28	0.819	36.5003	11.3239	64.2084	0.932418	0.867593	0.844444	down	-	-	-	-	-	-	-
Str02G005436	0.982	0.123	115.339	23.0067	57.9936	0.754802	0.715061	0.736782	down	-	-	-	down	-	-	-
Str02G005443	0.519	0.652	0.503155	10.972	0.444156	0.671726	0.685619	0	-	up	-	-	-	-	-	-
Str02G005445	-0.951	0.2	51.2898	34.3774	32.6347	0.880037	0.905231	0.921453	down	-	-	-	down	-	-	-
Str02G005447	0.811	0.398	3.69126	2.56385	22.3805	0.518136	0.424938	0.57231	-	-	-	-	-	up	-	-
Str02G005449	-0.93	0.24	2.73448	25.2936	2.24616	0.853758	0.795186	0.890893	-	up	-	-	-	-	-	-
Str02G005453	0.953	0.197	27.2449	46.5367	82.4144	0.837859	0.841808	0.919416	-	-	-	-	-	up	-	-
Str02G005457	0.419	0.725	97.6698	105.177	29.1514	0.316937	0.316176	0.316177	-	-	-	-	down	-	-	-
Str02G005459	-0.996	0.058	21.1305	17.2344	9.62372	0.76465	0.766852	0.769902	-	-	-	-	down	-	-	-
Str02G005460	-0.992	0.08	85.8335	25.346	93.5569	0.663889	0.743344	0.639127	down	-	-	-	-	-	-	-
Str02G005467	0.127	0.919	14.3566	65.0829	24.987	0.705128	0.734848	0.773148	-	up	-	-	-	-	-	-
Str02G005471	-0.563	0.619	15.8823	72.254	27.2716	0.585813	0.54	0.708333	-	up	-	-	-	-	-	-
Str02G005481	-0.944	0.214	12.8937	2.15728	15.0785	0.902215	0.949495	0.911111	down	-	-	-	-	-	-	-
Str02G005483	0.771	0.439	23.7129	74.407	37.0386	0.699107	0.765625	0.758256	-	up	-	-	-	-	-	-
Str02G005487	-0.377	0.754	6.20112	38.5269	15.4967	0.805128	0.733333	0.683369	-	up	-	-	-	-	-	-
Str02G005494	0.897	0.292	42.7162	304.412	116.564	0.760629	0.844928	0.740741	-	up	-	-	-	up	-	-
Str02G005508	0.513	0.657	17.2976	125.817	56.4004	0.561395	0.684152	0.749206	-	up	-	-	-	up	-	-
[truncated: 6,976 more rows]
