# Supplementary material for: Integrated genomic and DNA methylome analyses reveal epigenetic regulation of stevia glycoside biosynthesis in Stevia rebaudiana
Source: Hortic Res. 2025 Sep 2;12(12):uhaf226. doi: 10.1093/hr/uhaf226 (PMC12680500; doi:10.1093/hr/uhaf226)
Supplement: Web_Material_uhaf226 [file web_material_uhaf226.zip › Table S6. KEGG pathway analysis results for CG_DMR_DEG..xlsx]

## Sheet: Table S6. KEGG pathway analysis
Table S6 The KEGG result with CG_DMR_DEG
	ID	Description	GeneRatio	BgRatio	pvalue	p.adjust	qvalue	geneID	Count
ko00194	ko00194	Photosynthesis proteins	24/330	129/18231	8.84339231665663e-18	8.4012227008238e-16	7.54015555420197e-16	Str01G002313/Str01G002748/Str01G002798/Str01G003118/Str02G000810/Str02G004155/Str02G004787/Str04G001250/Str04G002459/Str05G002271/Str05G002941/Str06G002030/Str06G002660/Str09G004122/Str11G001915/Str11G001916/Str11G001918/Str11G002074/Str01G004422/Str04G003199/Str05G002272/Str06G000357/Str08G000826/Str09G001127	24
ko00196	ko00196	Photosynthesis - antenna proteins	13/330	39/18231	9.41589575165194e-14	4.47255048203467e-12	4.01414503096741e-12	Str01G002313/Str02G004155/Str02G004787/Str04G001250/Str05G002271/Str06G002030/Str09G004122/Str11G001915/Str11G001916/Str11G001918/Str04G003199/Str05G002272/Str06G000357	13
ko00630	ko00630	Glyoxylate and dicarboxylate metabolism	15/330	133/18231	1.88936932282295e-08	5.98300285560602e-07	5.36978649644418e-07	Str01G001711/Str01G003431/Str02G001261/Str02G004816/Str02G006102/Str02G006141/Str02G006143/Str02G006144/Str08G003940/Str10G001491/Str01G001356/Str05G000206/Str05G000209/Str07G001178/Str09G000898	15
ko00195	ko00195	Photosynthesis	11/330	89/18231	6.00951150256722e-07	1.42725898185971e-05	1.28097482028407e-05	Str01G002748/Str01G002798/Str01G003118/Str02G000810/Str04G002459/Str05G002941/Str06G002660/Str11G002074/Str01G004422/Str08G000826/Str09G001127	11
ko00710	ko00710	Carbon fixation in photosynthetic organisms	12/330	137/18231	7.45474560532353e-06	0.000127207996428125	0.000114170057736046	Str01G000327/Str01G003102/Str02G006102/Str02G006141/Str02G006143/Str02G006144/Str06G000859/Str07G002906/Str11G000758/Str01G003103/Str07G001178/Str01G001676	12
ko00902	ko00902	Monoterpenoid biosynthesis	12/330	138/18231	8.0341892480921e-06	0.000127207996428125	0.000114170057736046	Str02G001554/Str04G003013/Str04G003016/Str06G000949/Str10G001249/Str10G001258/Str10G001861/Str02G001553/Str02G003442/Str02G007688/Str04G003020/Str05G000914	12
ko00908	ko00908	Zeatin biosynthesis	10/330	111/18231	3.37246497207661e-05	0.000457691674781825	0.000410781447726624	Str01G004870/Str01G004871/Str09G001955/Str01G002689/Str08G002779/Str10G003520/Str10G003521/Str10G003614/Str10G003714/Str01G001452	10
ko00260	ko00260	Glycine, serine and threonine metabolism	9/330	147/18231	0.00144910389177234	0.0172081087147966	0.0154443967412579	Str01G003431/Str02G001261/Str08G000350/Str10G003625/Str09G000083/Str05G000206/Str05G000209/Str06G003169/Str09G000898	9
ko00910	ko00910	Nitrogen metabolism	5/330	51/18231	0.00223917096464705	0.0236356935157189	0.0212131986124458	Str01G001711/Str02G002542/Str04G001974/Str01G001356/Str03G002360	5
ko00030	ko00030	Pentose phosphate pathway	6/330	92/18231	0.00651352623412571	0.0618784992241943	0.0555363815751771	Str01G003102/Str02G000913/Str06G000859/Str07G002906/Str01G003103/Str09G002174	6
ko00380	ko00380	Tryptophan metabolism	10/330	229/18231	0.00909313113338025	0.0785315870610112	0.0704826432348134	Str01G000189/Str01G002658/Str02G005876/Str08G003940/Str01G000194/Str04G002632/Str07G003030/Str07G003198/Str07G003257/Str11G001710	10
ko00051	ko00051	Fructose and mannose metabolism	5/330	88/18231	0.0217941150974322	0.172536744521338	0.154852923060702	Str01G001603/Str01G003102/Str06G000859/Str07G002906/Str01G003103	5
ko00904	ko00904	Diterpenoid biosynthesis	4/330	68/18231	0.0347487292527993	0.253933021462764	0.22790664530176	Str04G001106/Str08G000575/Str01G002295/Str08G000374	4
ko00940	ko00940	Phenylpropanoid biosynthesis	12/330	382/18231	0.0461659899658169	0.313269217625186	0.28116129227302	Str06G001499/Str09G002356/Str10G003690/Str04G004723/Str07G003806/Str02G000897/Str06G001211/Str07G003030/Str07G003198/Str07G003257/Str09G000615/Str11G001109	12
ko00591	ko00591	Linoleic acid metabolism	4/330	78/18231	0.0530259621079261	0.324131434723308	0.290910207341695	Str01G002075/Str02G003481/Str09G003289/Str04G004500	4
ko00460	ko00460	Cyanoamino acid metabolism	5/330	113/18231	0.0545905574270835	0.324131434723308	0.290910207341695	Str01G001711/Str04G004723/Str03G002078/Str05G000206/Str05G000209	5
ko00740	ko00740	Riboflavin metabolism	2/330	23/18231	0.0643920427462412	0.349429893072438	0.313615748907118	Str01G004770/Str03G002610	2
ko04146	ko04146	Peroxisome	6/330	157/18231	0.066207769213725	0.349429893072438	0.313615748907118	Str01G000462/Str01G003431/Str02G004816/Str07G003535/Str08G000350/Str08G003940	6
ko99981	ko99981	Carbohydrate metabolism	2/330	27/18231	0.0852657321917363	0.388094175537069	0.348317210177314	Str01G000371/Str01G003266	2
ko00592	ko00592	alpha-Linolenic acid metabolism	5/330	129/18231	0.085358203551887	0.388094175537069	0.348317210177314	Str01G002075/Str09G002216/Str02G003481/Str09G003289/Str04G004500	5
ko01006	ko01006	Prenyltransferases	4/330	92/18231	0.0857892388029311	0.388094175537069	0.348317210177314	Str07G002809/Str09G003120/Str11G002317/Str01G002689	4
ko00730	ko00730	Thiamine metabolism	2/330	28/18231	0.090765065890272	0.391940057253447	0.351768915651293	Str01G003240/Str01G003243	2
ko00010	ko00010	Glycolysis / Gluconeogenesis	7/330	230/18231	0.125147001734175	0.500814262472086	0.449484268811513	Str01G003102/Str06G000859/Str07G002413/Str07G002906/Str01G003103/Str11G001701/Str01G001676	7
ko00400	ko00400	Phenylalanine, tyrosine and tryptophan biosynthesis	3/330	69/18231	0.129425936306642	0.500814262472086	0.449484268811513	Str07G001246/Str08G001591/Str06G003169	3
ko04030	ko04030	G protein-coupled receptors	2/330	35/18231	0.131793226966339	0.500814262472086	0.449484268811513	Str01G004603/Str01G004604	2
ko00670	ko00670	One carbon pool by folate	2/330	37/18231	0.144182024688425	0.526818936361551	0.472823643715077	Str05G000206/Str05G000209	2
ko00061	ko00061	Fatty acid biosynthesis	3/330	81/18231	0.181182740839957	0.614727156421282	0.551721880001372	Str07G002198/Str11G002173/Str03G000380	3
ko00860	ko00860	Porphyrin metabolism	3/330	81/18231	0.181182740839957	0.614727156421282	0.551721880001372	Str08G001236/Str01G004241/Str04G000806	3
ko00500	ko00500	Starch and sucrose metabolism	7/330	262/18231	0.198336787243345	0.640725579521675	0.575055644778456	Str02G003822/Str02G003826/Str04G002899/Str04G004723/Str03G002610/Str04G002319/Str09G003730	7
ko00906	ko00906	Carotenoid biosynthesis	2/330	46/18231	0.20233439353316	0.640725579521675	0.575055644778456	Str07G002809/Str08G000487	2
ko00020	ko00020	Citrate cycle (TCA cycle)	3/330	89/18231	0.218291674265427	0.668958356619856	0.60039475774192	Str07G001178/Str11G001701/Str01G001676	3
ko99975	ko99975	Protein processing	1/330	14/18231	0.225724996908579	0.670121084572345	0.601438314131412	Str11G002169	1
ko00620	ko00620	Pyruvate metabolism	4/330	147/18231	0.276285271486279	0.772203729718205	0.693058195093348	Str07G002198/Str07G001178/Str11G001701/Str01G001676	4
ko04712	ko04712	Circadian rhythm - plant	3/330	101/18231	0.276367650635989	0.772203729718205	0.693058195093348	Str01G001632/Str07G002554/Str09G003822	3
ko03110	ko03110	Chaperones and folding catalysts	11/330	498/18231	0.292951685106595	0.795154573860757	0.713656736650652	Str01G000611/Str01G000612/Str01G002027/Str01G002472/Str03G002970/Str04G003455/Str07G001659/Str07G002284/Str11G000220/Str06G002120/Str09G001467	11
ko00062	ko00062	Fatty acid elongation	2/330	65/18231	0.32956983761417	0.844430687958508	0.757882390300711	Str03G000626/Str07G000074	2
ko00942	ko00942	Anthocyanin biosynthesis	1/330	22/18231	0.331089352010927	0.844430687958508	0.757882390300711	Str06G001593	1
ko01004	ko01004	Lipid biosynthesis proteins	5/330	213/18231	0.342507095979503	0.844430687958508	0.757882390300711	Str07G003500/Str08G000265/Str07G000074/Str11G002173/Str03G000380	5
ko00100	ko00100	Steroid biosynthesis	2/330	68/18231	0.349397649369311	0.844430687958508	0.757882390300711	Str09G003120/Str06G001680	2
ko00900	ko00900	Terpenoid backbone biosynthesis	3/330	117/18231	0.355549763350951	0.844430687958508	0.757882390300711	Str01G003240/Str01G003243/Str04G001436	3
ko01008	ko01008	Polyketide biosynthesis proteins	1/330	25/18231	0.366803983638783	0.849911669406935	0.76280160910761	Str01G001632	1
ko00943	ko00943	Isoflavonoid biosynthesis	1/330	27/18231	0.389551053310707	0.881127382488504	0.790817927773616	Str06G003013	1
ko00250	ko00250	Alanine, aspartate and glutamate metabolism	2/330	76/18231	0.401194237246223	0.886359361357935	0.795513665041471	Str01G003431/Str01G001356	2
ko00360	ko00360	Phenylalanine metabolism	2/330	79/18231	0.420124406492351	0.889599383854888	0.798421607670315	Str10G003690/Str07G003806	2
ko04090	ko04090	CD molecules	2/330	81/18231	0.432574004178341	0.889599383854888	0.798421607670315	Str01G001833/Str03G002610	2
ko00290	ko00290	Valine, leucine and isoleucine biosynthesis	1/330	32/18231	0.442917421405276	0.889599383854888	0.798421607670315	Str10G003625	1
ko00130	ko00130	Ubiquinone and other terpenoid-quinone biosynthesis	2/330	85/18231	0.45703576994046	0.889599383854888	0.798421607670315	Str11G002317/Str06G001211	2
ko00537	ko00537	Glycosylphosphatidylinositol (GPI)-anchored proteins	1/330	34/18231	0.462937803008684	0.889599383854888	0.798421607670315	Str03G002610	1
ko00905	ko00905	Brassinosteroid biosynthesis	1/330	34/18231	0.462937803008684	0.889599383854888	0.798421607670315	Str11G001286	1
ko00760	ko00760	Nicotinate and nicotinamide metabolism	1/330	36/18231	0.482240795983571	0.889599383854888	0.798421607670315	Str03G002610	1
ko00520	ko00520	Amino sugar and nucleotide sugar metabolism	4/330	201/18231	0.494860006822589	0.889599383854888	0.798421607670315	Str02G003822/Str02G003826/Str06G003023/Str01G001156	4
ko00220	ko00220	Arginine biosynthesis	1/330	41/18231	0.527525666290967	0.889599383854888	0.798421607670315	Str01G001356	1
ko00270	ko00270	Cysteine and methionine metabolism	3/330	155/18231	0.534454587315163	0.889599383854888	0.798421607670315	Str05G002590/Str07G001178/Str07G003796	3
ko00790	ko00790	Folate biosynthesis	1/330	42/18231	0.536097218249405	0.889599383854888	0.798421607670315	Str01G004770	1
ko00901	ko00901	Indole alkaloid biosynthesis	1/330	42/18231	0.536097218249405	0.889599383854888	0.798421607670315	Str06G002510	1
ko00920	ko00920	Sulfur metabolism	1/330	42/18231	0.536097218249405	0.889599383854888	0.798421607670315	Str09G002413	1
ko00480	ko00480	Glutathione metabolism	3/330	157/18231	0.543123834353511	0.889599383854888	0.798421607670315	Str05G001470/Str09G002174/Str03G003684	3
ko00941	ko00941	Flavonoid biosynthesis	3/330	157/18231	0.543123834353511	0.889599383854888	0.798421607670315	Str01G001632/Str06G001499/Str06G001211	3
ko04016	ko04016	MAPK signaling pathway - plant	5/330	283/18231	0.583995150636692	0.940331174753996	0.843953741330456	Str06G001734/Str06G002765/Str08G003940/Str10G000947/Str02G003079	5
ko02010	ko02010	ABC transporters	2/330	111/18231	0.599788885990295	0.9496657361513	0.852331574828314	Str01G001833/Str08G000300	2
ko00770	ko00770	Pantothenate and CoA biosynthesis	1/330	61/18231	0.672456147768114	0.99501700740532	0.893034654845772	Str03G002610	1
ko00590	ko00590	Arachidonic acid metabolism	1/330	62/18231	0.678404935398082	0.99501700740532	0.893034654845772	Str08G002384	1
ko00945	ko00945	Stilbenoid, diarylheptanoid and gingerol biosynthesis	2/330	129/18231	0.680963287244806	0.99501700740532	0.893034654845772	Str06G001499/Str06G001211	2
ko03410	ko03410	Base excision repair	1/330	63/18231	0.684246003773811	0.99501700740532	0.893034654845772	Str09G002621	1
ko02044	ko02044	Secretion system	1/330	64/18231	0.689981297628646	0.99501700740532	0.893034654845772	Str09G001542	1
ko01040	ko01040	Biosynthesis of unsaturated fatty acids	1/330	68/18231	0.711902410459659	0.99501700740532	0.893034654845772	Str07G000074	1
ko04626	ko04626	Plant-pathogen interaction	7/330	455/18231	0.720176054162979	0.99501700740532	0.893034654845772	Str02G007495/Str06G002765/Str09G002418/Str03G000626/Str01G001757/Str02G003079/Str07G003618	7
ko00310	ko00310	Lysine degradation	1/330	72/18231	0.732277867303728	0.99501700740532	0.893034654845772	Str08G000350	1
ko99997	ko99997	Function unknown	1/330	75/18231	0.746610790365973	0.99501700740532	0.893034654845772	Str08G001851	1
ko00640	ko00640	Propanoate metabolism	1/330	78/18231	0.760178578612892	0.99501700740532	0.893034654845772	Str07G002198	1
ko03012	ko03012	Translation factors	3/330	219/18231	0.761025925144858	0.99501700740532	0.893034654845772	Str05G002308/Str08G000372/Str06G000180	3
ko00966	ko00966	Glucosinolate biosynthesis	1/330	79/18231	0.764538247486232	0.99501700740532	0.893034654845772	Str11G001710	1
ko01007	ko01007	Amino acid related enzymes	2/330	152/18231	0.764592016216719	0.99501700740532	0.893034654845772	Str01G003431/Str11G000735	2
ko03060	ko03060	Protein export	1/330	87/18231	0.796687717559298	0.999404440577626	0.896972406501803	Str09G001542	1
ko00330	ko00330	Arginine and proline metabolism	1/330	89/18231	0.804016281275853	0.999404440577626	0.896972406501803	Str11G001843	1
ko00052	ko00052	Galactose metabolism	1/330	91/18231	0.811081452358006	0.999404440577626	0.896972406501803	Str04G002899	1
ko00053	ko00053	Ascorbate and aldarate metabolism	1/330	95/18231	0.824459034321827	0.999404440577626	0.896972406501803	Str06G000889	1
ko00230	ko00230	Purine metabolism	2/330	186/18231	0.853240484742248	0.999404440577626	0.896972406501803	Str03G002610/Str02G006939	2
ko00970	ko00970	Aminoacyl-tRNA biosynthesis	1/330	106/18231	0.856574112604702	0.999404440577626	0.896972406501803	Str11G000735	1
ko00240	ko00240	Pyrimidine metabolism	1/330	117/18231	0.882828269224439	0.999404440577626	0.896972406501803	Str03G002610	1
ko00909	ko00909	Sesquiterpenoid and triterpenoid biosynthesis	1/330	118/18231	0.884962898304484	0.999404440577626	0.896972406501803	Str09G003120	1
ko00040	ko00040	Pentose and glucuronate interconversions	2/330	208/18231	0.893162539293075	0.999404440577626	0.896972406501803	Str03G002771/Str09G003929	2
ko04075	ko04075	Plant hormone signal transduction	5/330	431/18231	0.893438392553894	0.999404440577626	0.896972406501803	Str06G001734/Str10G000947/Str02G000674/Str01G000344/Str07G002202	5
ko00190	ko00190	Oxidative phosphorylation	2/330	253/18231	0.945428190859745	0.999404440577626	0.896972406501803	Str05G003104/Str10G003146	2
ko00561	ko00561	Glycerolipid metabolism	1/330	166/18231	0.952462325162499	0.999404440577626	0.896972406501803	Str08G000265	1
ko04145	ko04145	Phagosome	1/330	167/18231	0.953330713354936	0.999404440577626	0.896972406501803	Str09G001542	1
ko03018	ko03018	RNA degradation	1/330	177/18231	0.961190431080178	0.999404440577626	0.896972406501803	Str07G002413	1
ko03013	ko03013	Nucleocytoplasmic transport	2/330	314/18231	0.978842839641537	0.999404440577626	0.896972406501803	Str05G002308/Str09G000369	2
ko00564	ko00564	Glycerophospholipid metabolism	1/330	212/18231	0.979664137373923	0.999404440577626	0.896972406501803	Str08G000265	1
ko03015	ko03015	mRNA surveillance pathway	1/330	242/18231	0.988325327938657	0.999404440577626	0.896972406501803	Str09G000369	1
ko03016	ko03016	Transfer RNA biogenesis	2/330	390/18231	0.99377840693883	0.999404440577626	0.896972406501803	Str11G000735/Str01G001922	2
ko04120	ko04120	Ubiquitin mediated proteolysis	1/330	287/18231	0.994930605176109	0.999404440577626	0.896972406501803	Str09G003822	1
ko04812	ko04812	Cytoskeleton proteins	2/330	406/18231	0.995215105282518	0.999404440577626	0.896972406501803	Str06G003124/Str09G001283	2
ko04141	ko04141	Protein processing in endoplasmic reticulum	1/330	369/18231	0.998897390835387	0.999404440577626	0.896972406501803	Str09G001542	1
ko03021	ko03021	Transcription machinery	1/330	402/18231	0.999404440577626	0.999404440577626	0.896972406501803	Str01G000441	1
