# Supplementary material for: Integrated genomic and DNA methylome analyses reveal epigenetic regulation of stevia glycoside biosynthesis in Stevia rebaudiana
Source: Hortic Res. 2025 Sep 2;12(12):uhaf226. doi: 10.1093/hr/uhaf226 (PMC12680500; doi:10.1093/hr/uhaf226)
Supplement: Web_Material_uhaf226 [file web_material_uhaf226.zip › Table S7. UGT gene list of S. rebaudiana.xlsx]

## Sheet: Table S7
Table S7 The UGT list of S. rebaudiana
Gene ID	Annotation	Gene
Str10G003649	73C11_BARVU UDP-glycosyltransferase 73C11 OS=Barbarea vulgaris OX=50459 GN=UGT73C11 PE=1 SV=1	UGT71C11_1
Str10G003652	73C11_BARVU UDP-glycosyltransferase 73C11 OS=Barbarea vulgaris OX=50459 GN=UGT73C11 PE=1 SV=1	UGT71C11_2
Str10G003646	73C9_BARVU UDP-glycosyltransferase 73C9 OS=Barbarea vulgaris OX=50459 GN=UGT73C9 PE=3 SV=1	UGT73C9_1
Str10G000267	U71A2_PANGI UDP-glycosyltransferase 71A27 OS=Panax ginseng OX=4054 GN=UGT71A27 PE=1 SV=1	UGT71A27_1
Str01G003452	U71E1_STERE UDP-glycosyltransferase 71E1 OS=Stevia rebaudiana OX=55670 GN=UGT71E1 PE=2 SV=1	UGT71E1_1
Str01G003453	U71E1_STERE UDP-glycosyltransferase 71E1 OS=Stevia rebaudiana OX=55670 GN=UGT71E1 PE=2 SV=1	UGT71E1_2
Str01G003454	U71E1_STERE UDP-glycosyltransferase 71E1 OS=Stevia rebaudiana OX=55670 GN=UGT71E1 PE=2 SV=1	UGT71E1_3
Str03G000669	U71E1_STERE UDP-glycosyltransferase 71E1 OS=Stevia rebaudiana OX=55670 GN=UGT71E1 PE=2 SV=1	UGT71E1_4
Str03G000671	U71E1_STERE UDP-glycosyltransferase 71E1 OS=Stevia rebaudiana OX=55670 GN=UGT71E1 PE=2 SV=1	UGT71E1_5
Str03G000839	U71E1_STERE UDP-glycosyltransferase 71E1 OS=Stevia rebaudiana OX=55670 GN=UGT71E1 PE=2 SV=1	UGT71E1_6
Str03G000842	U71E1_STERE UDP-glycosyltransferase 71E1 OS=Stevia rebaudiana OX=55670 GN=UGT71E1 PE=2 SV=1	UGT71E1_7
Str03G000849	U71E1_STERE UDP-glycosyltransferase 71E1 OS=Stevia rebaudiana OX=55670 GN=UGT71E1 PE=2 SV=1	UGT71E1_8
Str03G002233	U72D1_ARATH UDP-glycosyltransferase 72D1 OS=Arabidopsis thaliana OX=3702 GN=UGT72D1 PE=2 SV=1	UGT72D1_1
Str02G007173	U72E1_ARATH UDP-glycosyltransferase 72E1 OS=Arabidopsis thaliana OX=3702 GN=UGT72E1 PE=1 SV=1	UGT72E1_1
Str10G003699	U73C1_ARATH UDP-glycosyltransferase 73C1 OS=Arabidopsis thaliana OX=3702 GN=UGT73C1 PE=2 SV=1	UGT73C1_1
Str10G003711	U73C1_ARATH UDP-glycosyltransferase 73C1 OS=Arabidopsis thaliana OX=3702 GN=UGT73C1 PE=2 SV=1	UGT73C1_2
Str03G002629	U73C3_ARATH UDP-glycosyltransferase 73C3 OS=Arabidopsis thaliana OX=3702 GN=UGT73C3 PE=2 SV=1	UGT73C3_1
Str10G003705	U73C3_ARATH UDP-glycosyltransferase 73C3 OS=Arabidopsis thaliana OX=3702 GN=UGT73C3 PE=2 SV=1	UGT73C3_2
Str10G003707	U73C3_ARATH UDP-glycosyltransferase 73C3 OS=Arabidopsis thaliana OX=3702 GN=UGT73C3 PE=2 SV=1	UGT73C3_3
Str10G003137	U73C4_SOLLC UDP-glycosyltransferase 73C4 OS=Solanum lycopersicum OX=4081 GN=UGT73C4 PE=2 SV=1	UGT73C4_1
Str10G003521	U73C4_SOLLC UDP-glycosyltransferase 73C4 OS=Solanum lycopersicum OX=4081 GN=UGT73C4 PE=2 SV=1	UGT73C4_2
Str10G003710	U73C4_SOLLC UDP-glycosyltransferase 73C4 OS=Solanum lycopersicum OX=4081 GN=UGT73C4 PE=2 SV=1	UGT73C4_3
Str03G002628	U73C6_ARATH UDP-glycosyltransferase 73C6 OS=Arabidopsis thaliana OX=3702 GN=UGT73C6 PE=2 SV=1	UGT73C6_1
Str08G001234	U73C6_ARATH UDP-glycosyltransferase 73C6 OS=Arabidopsis thaliana OX=3702 GN=UGT73C6 PE=2 SV=1	UGT73C6_2
Str10G003647	U73C6_ARATH UDP-glycosyltransferase 73C6 OS=Arabidopsis thaliana OX=3702 GN=UGT73C6 PE=2 SV=1	UGT73C6_3
Str10G003648	U73C6_ARATH UDP-glycosyltransferase 73C6 OS=Arabidopsis thaliana OX=3702 GN=UGT73C6 PE=2 SV=1	UGT73C6_4
Str10G003712	U73C6_ARATH UDP-glycosyltransferase 73C6 OS=Arabidopsis thaliana OX=3702 GN=UGT73C6 PE=2 SV=1	UGT73C6_5
Str01G003628	U73E1_STERE UDP-glycosyltransferase 73E1 OS=Stevia rebaudiana OX=55670 GN=UGT73E1 PE=2 SV=1	UGT73E1_1
Str01G003629	U73E1_STERE UDP-glycosyltransferase 73E1 OS=Stevia rebaudiana OX=55670 GN=UGT73E1 PE=2 SV=1	UGT73E1_2
Str01G003630	U73E1_STERE UDP-glycosyltransferase 73E1 OS=Stevia rebaudiana OX=55670 GN=UGT73E1 PE=2 SV=1	UGT73E1_3
Str03G002627	U73E1_STERE UDP-glycosyltransferase 73E1 OS=Stevia rebaudiana OX=55670 GN=UGT73E1 PE=2 SV=1	UGT73E1_4
Str10G003138	U73E1_STERE UDP-glycosyltransferase 73E1 OS=Stevia rebaudiana OX=55670 GN=UGT73E1 PE=2 SV=1	UGT73E1_5
Str10G003140	U73E1_STERE UDP-glycosyltransferase 73E1 OS=Stevia rebaudiana OX=55670 GN=UGT73E1 PE=2 SV=1	UGT73E1_6
Str10G003141	U73E1_STERE UDP-glycosyltransferase 73E1 OS=Stevia rebaudiana OX=55670 GN=UGT73E1 PE=2 SV=1	UGT73E1_7
Str10G003518	U73E1_STERE UDP-glycosyltransferase 73E1 OS=Stevia rebaudiana OX=55670 GN=UGT73E1 PE=2 SV=1	UGT73E1_8
Str10G003520	U73E1_STERE UDP-glycosyltransferase 73E1 OS=Stevia rebaudiana OX=55670 GN=UGT73E1 PE=2 SV=1	UGT73E1_9
Str10G003614	U73E1_STERE UDP-glycosyltransferase 73E1 OS=Stevia rebaudiana OX=55670 GN=UGT73E1 PE=2 SV=1	UGT73E1_10
Str10G003650	U73E1_STERE UDP-glycosyltransferase 73E1 OS=Stevia rebaudiana OX=55670 GN=UGT73E1 PE=2 SV=1	UGT73E1_11
Str10G003651	U73E1_STERE UDP-glycosyltransferase 73E1 OS=Stevia rebaudiana OX=55670 GN=UGT73E1 PE=2 SV=1	UGT73E1_12
Str10G003653	U73E1_STERE UDP-glycosyltransferase 73E1 OS=Stevia rebaudiana OX=55670 GN=UGT73E1 PE=2 SV=1	UGT73E1_13
Str10G003668	U73E1_STERE UDP-glycosyltransferase 73E1 OS=Stevia rebaudiana OX=55670 GN=UGT73E1 PE=2 SV=1	UGT73E1_14
Str10G003669	U73E1_STERE UDP-glycosyltransferase 73E1 OS=Stevia rebaudiana OX=55670 GN=UGT73E1 PE=2 SV=1	UGT73E1_15
Str10G003670	U73E1_STERE UDP-glycosyltransferase 73E1 OS=Stevia rebaudiana OX=55670 GN=UGT73E1 PE=2 SV=1	UGT73E1_16
Str10G003700	U73E1_STERE UDP-glycosyltransferase 73E1 OS=Stevia rebaudiana OX=55670 GN=UGT73E1 PE=2 SV=1	UGT73E1_17
Str10G003706	U73E1_STERE UDP-glycosyltransferase 73E1 OS=Stevia rebaudiana OX=55670 GN=UGT73E1 PE=2 SV=1	UGT73E1_18
Str10G003708	U73E1_STERE UDP-glycosyltransferase 73E1 OS=Stevia rebaudiana OX=55670 GN=UGT73E1 PE=2 SV=1	UGT73E1_19
Str10G003713	U73E1_STERE UDP-glycosyltransferase 73E1 OS=Stevia rebaudiana OX=55670 GN=UGT73E1 PE=2 SV=1	UGT73E1_20
Str10G003714	U73E1_STERE UDP-glycosyltransferase 73E1 OS=Stevia rebaudiana OX=55670 GN=UGT73E1 PE=2 SV=1	UGT73E1_21
Str10G003731	U73E1_STERE UDP-glycosyltransferase 73E1 OS=Stevia rebaudiana OX=55670 GN=UGT73E1 PE=2 SV=1	UGT73E1_22
Str11G001710	U74B1_ARATH UDP-glycosyltransferase 74B1 OS=Arabidopsis thaliana OX=3702 GN=UGT74B1 PE=1 SV=1	UGT74B1_1
Str11G001712	U74B1_ARATH UDP-glycosyltransferase 74B1 OS=Arabidopsis thaliana OX=3702 GN=UGT74B1 PE=1 SV=1	UGT74B1_2
Str11G001714	U74B1_ARATH UDP-glycosyltransferase 74B1 OS=Arabidopsis thaliana OX=3702 GN=UGT74B1 PE=1 SV=1	UGT74B1_3
Str05G002676	U74E2_ARATH UDP-glycosyltransferase 74E2 OS=Arabidopsis thaliana OX=3702 GN=UGT74E2 PE=1 SV=1	UGT74E2_1
Str05G002746	U74E2_ARATH UDP-glycosyltransferase 74E2 OS=Arabidopsis thaliana OX=3702 GN=UGT74E2 PE=1 SV=1	UGT74E2_2
Str03G000338	U74G1_STERE UDP-glycosyltransferase 74G1 OS=Stevia rebaudiana OX=55670 GN=UGT74G1 PE=1 SV=1	UGT74G1_1
Str03G000339	U74G1_STERE UDP-glycosyltransferase 74G1 OS=Stevia rebaudiana OX=55670 GN=UGT74G1 PE=1 SV=1	UGT74G1_2
Str03G000341	U74G1_STERE UDP-glycosyltransferase 74G1 OS=Stevia rebaudiana OX=55670 GN=UGT74G1 PE=1 SV=1	UGT74G1_3
Str03G000342	U74G1_STERE UDP-glycosyltransferase 74G1 OS=Stevia rebaudiana OX=55670 GN=UGT74G1 PE=1 SV=1	UGT74G1_4
Str03G000343	U74G1_STERE UDP-glycosyltransferase 74G1 OS=Stevia rebaudiana OX=55670 GN=UGT74G1 PE=1 SV=1	UGT74G1_5
Str03G000344	U74G1_STERE UDP-glycosyltransferase 74G1 OS=Stevia rebaudiana OX=55670 GN=UGT74G1 PE=1 SV=1	UGT74G1_6
Str03G000346	U74G1_STERE UDP-glycosyltransferase 74G1 OS=Stevia rebaudiana OX=55670 GN=UGT74G1 PE=1 SV=1	UGT74G1_7
Str03G000347	U74G1_STERE UDP-glycosyltransferase 74G1 OS=Stevia rebaudiana OX=55670 GN=UGT74G1 PE=1 SV=1	UGT74G1_8
Str03G000348	U74G1_STERE UDP-glycosyltransferase 74G1 OS=Stevia rebaudiana OX=55670 GN=UGT74G1 PE=1 SV=1	UGT74G1_9
Str03G000349	U74G1_STERE UDP-glycosyltransferase 74G1 OS=Stevia rebaudiana OX=55670 GN=UGT74G1 PE=1 SV=1	UGT74G1_10
Str03G000675	U74G1_STERE UDP-glycosyltransferase 74G1 OS=Stevia rebaudiana OX=55670 GN=UGT74G1 PE=1 SV=1	UGT74G1_11
Str03G000852	U74G1_STERE UDP-glycosyltransferase 74G1 OS=Stevia rebaudiana OX=55670 GN=UGT74G1 PE=1 SV=1	UGT74G1_12
Str03G000854	U74G1_STERE UDP-glycosyltransferase 74G1 OS=Stevia rebaudiana OX=55670 GN=UGT74G1 PE=1 SV=1	UGT74G1_13
Str03G000855	U74G1_STERE UDP-glycosyltransferase 74G1 OS=Stevia rebaudiana OX=55670 GN=UGT74G1 PE=1 SV=1	UGT74G1_14
Str03G000859	U74G1_STERE UDP-glycosyltransferase 74G1 OS=Stevia rebaudiana OX=55670 GN=UGT74G1 PE=1 SV=1	UGT74G1_15
Str04G001269	U74G1_STERE UDP-glycosyltransferase 74G1 OS=Stevia rebaudiana OX=55670 GN=UGT74G1 PE=1 SV=1	UGT74G1_16
Str05G002879	U74G1_STERE UDP-glycosyltransferase 74G1 OS=Stevia rebaudiana OX=55670 GN=UGT74G1 PE=1 SV=1	UGT74G1_17
Str05G002880	U74G1_STERE UDP-glycosyltransferase 74G1 OS=Stevia rebaudiana OX=55670 GN=UGT74G1 PE=1 SV=1	UGT74G1_18
Str05G002881	U74G1_STERE UDP-glycosyltransferase 74G1 OS=Stevia rebaudiana OX=55670 GN=UGT74G1 PE=1 SV=1	UGT74G1_19
Str09G001659	U74G1_STERE UDP-glycosyltransferase 74G1 OS=Stevia rebaudiana OX=55670 GN=UGT74G1 PE=1 SV=1	UGT74G1_20
Str09G001661	U74G1_STERE UDP-glycosyltransferase 74G1 OS=Stevia rebaudiana OX=55670 GN=UGT74G1 PE=1 SV=1	UGT74G1_21
Str09G001663	U74G1_STERE UDP-glycosyltransferase 74G1 OS=Stevia rebaudiana OX=55670 GN=UGT74G1 PE=1 SV=1	UGT74G1_22
Str09G003953	U74G1_STERE UDP-glycosyltransferase 74G1 OS=Stevia rebaudiana OX=55670 GN=UGT74G1 PE=1 SV=1	UGT74G1_23
Str09G003965	U74G1_STERE UDP-glycosyltransferase 74G1 OS=Stevia rebaudiana OX=55670 GN=UGT74G1 PE=1 SV=1	UGT74G1_24
Str10G002586	U74G1_STERE UDP-glycosyltransferase 74G1 OS=Stevia rebaudiana OX=55670 GN=UGT74G1 PE=1 SV=1	UGT74G1_25
Str01G000913	U75C1_SOLLC UDP-glycosyltransferase 75C1 OS=Solanum lycopersicum OX=4081 GN=UGT75C1 PE=1 SV=1	UGT75C1_1
Str01G000914	U75C1_SOLLC UDP-glycosyltransferase 75C1 OS=Solanum lycopersicum OX=4081 GN=UGT75C1 PE=1 SV=1	UGT75C1_2
Str01G000915	U75C1_SOLLC UDP-glycosyltransferase 75C1 OS=Solanum lycopersicum OX=4081 GN=UGT75C1 PE=1 SV=1	UGT75C1_3
Str01G004655	U75C1_SOLLC UDP-glycosyltransferase 75C1 OS=Solanum lycopersicum OX=4081 GN=UGT75C1 PE=1 SV=1	UGT75C1_4
Str02G003247	U75C1_SOLLC UDP-glycosyltransferase 75C1 OS=Solanum lycopersicum OX=4081 GN=UGT75C1 PE=1 SV=1	UGT75C1_5
Str02G003437	U75C1_SOLLC UDP-glycosyltransferase 75C1 OS=Solanum lycopersicum OX=4081 GN=UGT75C1 PE=1 SV=1	UGT75C1_6
Str04G002363	U75C1_SOLLC UDP-glycosyltransferase 75C1 OS=Solanum lycopersicum OX=4081 GN=UGT75C1 PE=1 SV=1	UGT75C1_7
Str06G002153	U75C1_SOLLC UDP-glycosyltransferase 75C1 OS=Solanum lycopersicum OX=4081 GN=UGT75C1 PE=1 SV=1	UGT75C1_8
Str02G003218	U75D1_ARATH UDP-glycosyltransferase 75D1 OS=Arabidopsis thaliana OX=3702 GN=UGT75D1 PE=2 SV=2	UGT75D1_1
Str07G003560	U76B1_ARATH UDP-glycosyltransferase 76B1 OS=Arabidopsis thaliana OX=3702 GN=UGT76B1 PE=2 SV=1	UGT76B1_1
Str07G003561	U76B1_ARATH UDP-glycosyltransferase 76B1 OS=Arabidopsis thaliana OX=3702 GN=UGT76B1 PE=2 SV=1	UGT76B1_2
Str10G001399	U76B1_ARATH UDP-glycosyltransferase 76B1 OS=Arabidopsis thaliana OX=3702 GN=UGT76B1 PE=2 SV=1	UGT76B1_3
Str01G000186	U76C2_ARATH UDP-glycosyltransferase 76C2 OS=Arabidopsis thaliana OX=3702 GN=UGT76C2 PE=1 SV=1	UGT76C2_1
Str01G000192	U76C2_ARATH UDP-glycosyltransferase 76C2 OS=Arabidopsis thaliana OX=3702 GN=UGT76C2 PE=1 SV=1	UGT76C2_2
Str07G001944	U76C3_ARATH UDP-glycosyltransferase 76C3 OS=Arabidopsis thaliana OX=3702 GN=UGT76C3 PE=3 SV=1	UGT76C3_1
Str07G001946	U76C4_ARATH UDP-glycosyltransferase 76C4 OS=Arabidopsis thaliana OX=3702 GN=UGT76C4 PE=2 SV=1	UGT76C4_1
Str01G000176	U76G1_STERE UDP-glycosyltransferase 76G1 OS=Stevia rebaudiana OX=55670 GN=UGT76G1 PE=1 SV=1	UGT76G1_1
Str01G000177	U76G1_STERE UDP-glycosyltransferase 76G1 OS=Stevia rebaudiana OX=55670 GN=UGT76G1 PE=1 SV=1	UGT76G1_2
Str01G000178	U76G1_STERE UDP-glycosyltransferase 76G1 OS=Stevia rebaudiana OX=55670 GN=UGT76G1 PE=1 SV=1	UGT76G1_3
Str01G000179	U76G1_STERE UDP-glycosyltransferase 76G1 OS=Stevia rebaudiana OX=55670 GN=UGT76G1 PE=1 SV=1	UGT76G1_4
Str01G000181	U76G1_STERE UDP-glycosyltransferase 76G1 OS=Stevia rebaudiana OX=55670 GN=UGT76G1 PE=1 SV=1	UGT76G1_5
Str01G000182	U76G1_STERE UDP-glycosyltransferase 76G1 OS=Stevia rebaudiana OX=55670 GN=UGT76G1 PE=1 SV=1	UGT76G1_6
Str01G000183	U76G1_STERE UDP-glycosyltransferase 76G1 OS=Stevia rebaudiana OX=55670 GN=UGT76G1 PE=1 SV=1	UGT76G1_7
Str01G000184	U76G1_STERE UDP-glycosyltransferase 76G1 OS=Stevia rebaudiana OX=55670 GN=UGT76G1 PE=1 SV=1	UGT76G1_8
Str01G000187	U76G1_STERE UDP-glycosyltransferase 76G1 OS=Stevia rebaudiana OX=55670 GN=UGT76G1 PE=1 SV=1	UGT76G1_9
Str01G000188	U76G1_STERE UDP-glycosyltransferase 76G1 OS=Stevia rebaudiana OX=55670 GN=UGT76G1 PE=1 SV=1	UGT76G1_10
Str01G000189	U76G1_STERE UDP-glycosyltransferase 76G1 OS=Stevia rebaudiana OX=55670 GN=UGT76G1 PE=1 SV=1	UGT76G1_11
Str01G000190	U76G1_STERE UDP-glycosyltransferase 76G1 OS=Stevia rebaudiana OX=55670 GN=UGT76G1 PE=1 SV=1	UGT76G1_12
Str01G000191	U76G1_STERE UDP-glycosyltransferase 76G1 OS=Stevia rebaudiana OX=55670 GN=UGT76G1 PE=1 SV=1	UGT76G1_13
Str01G000193	U76G1_STERE UDP-glycosyltransferase 76G1 OS=Stevia rebaudiana OX=55670 GN=UGT76G1 PE=1 SV=1	UGT76G1_14
Str01G000194	U76G1_STERE UDP-glycosyltransferase 76G1 OS=Stevia rebaudiana OX=55670 GN=UGT76G1 PE=1 SV=1	UGT76G1_15
Str01G000195	U76G1_STERE UDP-glycosyltransferase 76G1 OS=Stevia rebaudiana OX=55670 GN=UGT76G1 PE=1 SV=1	UGT76G1_16
Str01G000196	U76G1_STERE UDP-glycosyltransferase 76G1 OS=Stevia rebaudiana OX=55670 GN=UGT76G1 PE=1 SV=1	UGT76G1_17
Str01G000197	U76G1_STERE UDP-glycosyltransferase 76G1 OS=Stevia rebaudiana OX=55670 GN=UGT76G1 PE=1 SV=1	UGT76G1_18
Str01G000198	U76G1_STERE UDP-glycosyltransferase 76G1 OS=Stevia rebaudiana OX=55670 GN=UGT76G1 PE=1 SV=1	UGT76G1_19
Str01G000199	U76G1_STERE UDP-glycosyltransferase 76G1 OS=Stevia rebaudiana OX=55670 GN=UGT76G1 PE=1 SV=1	UGT76G1_20
Str02G006058	U76G1_STERE UDP-glycosyltransferase 76G1 OS=Stevia rebaudiana OX=55670 GN=UGT76G1 PE=1 SV=1	UGT76G1_21
Str05G002871	U76G1_STERE UDP-glycosyltransferase 76G1 OS=Stevia rebaudiana OX=55670 GN=UGT76G1 PE=1 SV=1	UGT76G1_22
Str05G002872	U76G1_STERE UDP-glycosyltransferase 76G1 OS=Stevia rebaudiana OX=55670 GN=UGT76G1 PE=1 SV=1	UGT76G1_23
Str05G002873	U76G1_STERE UDP-glycosyltransferase 76G1 OS=Stevia rebaudiana OX=55670 GN=UGT76G1 PE=1 SV=1	UGT76G1_24
Str05G002874	U76G1_STERE UDP-glycosyltransferase 76G1 OS=Stevia rebaudiana OX=55670 GN=UGT76G1 PE=1 SV=1	UGT76G1_25
Str07G001943	U76G1_STERE UDP-glycosyltransferase 76G1 OS=Stevia rebaudiana OX=55670 GN=UGT76G1 PE=1 SV=1	UGT76G1_26
Str07G001947	U76G1_STERE UDP-glycosyltransferase 76G1 OS=Stevia rebaudiana OX=55670 GN=UGT76G1 PE=1 SV=1	UGT76G1_27
Str07G003557	U76G1_STERE UDP-glycosyltransferase 76G1 OS=Stevia rebaudiana OX=55670 GN=UGT76G1 PE=1 SV=1	UGT76G1_28
Str07G003558	U76G1_STERE UDP-glycosyltransferase 76G1 OS=Stevia rebaudiana OX=55670 GN=UGT76G1 PE=1 SV=1	UGT76G1_29
Str01G004715	U76H1_STERE UDP-glycosyltransferase 76H1 OS=Stevia rebaudiana OX=55670 GN=UGT76H1 PE=2 SV=1	UGT76H1_1
Str01G004716	U76H1_STERE UDP-glycosyltransferase 76H1 OS=Stevia rebaudiana OX=55670 GN=UGT76H1 PE=2 SV=1	UGT76H1_2
Str02G000107	U76H1_STERE UDP-glycosyltransferase 76H1 OS=Stevia rebaudiana OX=55670 GN=UGT76H1 PE=2 SV=1	UGT76H1_3
Str08G001114	U76H1_STERE UDP-glycosyltransferase 76H1 OS=Stevia rebaudiana OX=55670 GN=UGT76H1 PE=2 SV=1	UGT76H1_4
Str08G001115	U76H1_STERE UDP-glycosyltransferase 76H1 OS=Stevia rebaudiana OX=55670 GN=UGT76H1 PE=2 SV=1	UGT76H1_5
Str08G001476	U76H1_STERE UDP-glycosyltransferase 76H1 OS=Stevia rebaudiana OX=55670 GN=UGT76H1 PE=2 SV=1	UGT76H1_6
Str08G001477	U76H1_STERE UDP-glycosyltransferase 76H1 OS=Stevia rebaudiana OX=55670 GN=UGT76H1 PE=2 SV=1	UGT76H1_7
Str08G000561	U79A2_STERE UDP-glycosyltransferase 79A2 OS=Stevia rebaudiana OX=55670 GN=UGT79A2 PE=2 SV=1	UGT79A2_1
Str08G000562	U79A2_STERE UDP-glycosyltransferase 79A2 OS=Stevia rebaudiana OX=55670 GN=UGT79A2 PE=2 SV=1	UGT79A2_2
Str08G000567	U79A2_STERE UDP-glycosyltransferase 79A2 OS=Stevia rebaudiana OX=55670 GN=UGT79A2 PE=2 SV=1	UGT79A2_3
Str08G000569	U79A2_STERE UDP-glycosyltransferase 79A2 OS=Stevia rebaudiana OX=55670 GN=UGT79A2 PE=2 SV=1	UGT79A2_4
Str08G000571	U79A2_STERE UDP-glycosyltransferase 79A2 OS=Stevia rebaudiana OX=55670 GN=UGT79A2 PE=2 SV=1	UGT79A2_5
Str08G000572	U79A2_STERE UDP-glycosyltransferase 79A2 OS=Stevia rebaudiana OX=55670 GN=UGT79A2 PE=2 SV=1	UGT79A2_6
Str08G000573	U79A2_STERE UDP-glycosyltransferase 79A2 OS=Stevia rebaudiana OX=55670 GN=UGT79A2 PE=2 SV=1	UGT79A2_7
Str08G000574	U79A2_STERE UDP-glycosyltransferase 79A2 OS=Stevia rebaudiana OX=55670 GN=UGT79A2 PE=2 SV=1	UGT79A2_8
Str08G000576	U79A2_STERE UDP-glycosyltransferase 79A2 OS=Stevia rebaudiana OX=55670 GN=UGT79A2 PE=2 SV=1	UGT79A2_9
Str08G000577	U79A2_STERE UDP-glycosyltransferase 79A2 OS=Stevia rebaudiana OX=55670 GN=UGT79A2 PE=2 SV=1	UGT79A2_10
Str08G000579	U79A2_STERE UDP-glycosyltransferase 79A2 OS=Stevia rebaudiana OX=55670 GN=UGT79A2 PE=2 SV=1	UGT79A2_11
Str08G000580	U79A2_STERE UDP-glycosyltransferase 79A2 OS=Stevia rebaudiana OX=55670 GN=UGT79A2 PE=2 SV=1	UGT79A2_12
Str08G000581	U79A2_STERE UDP-glycosyltransferase 79A2 OS=Stevia rebaudiana OX=55670 GN=UGT79A2 PE=2 SV=1	UGT79A2_13
Str08G000582	U79A2_STERE UDP-glycosyltransferase 79A2 OS=Stevia rebaudiana OX=55670 GN=UGT79A2 PE=2 SV=1	UGT79A2_14
Str08G000583	U79A2_STERE UDP-glycosyltransferase 79A2 OS=Stevia rebaudiana OX=55670 GN=UGT79A2 PE=2 SV=1	UGT79A2_15
Str08G000584	U79A2_STERE UDP-glycosyltransferase 79A2 OS=Stevia rebaudiana OX=55670 GN=UGT79A2 PE=2 SV=1	UGT79A2_16
Str08G000585	U79A2_STERE UDP-glycosyltransferase 79A2 OS=Stevia rebaudiana OX=55670 GN=UGT79A2 PE=2 SV=1	UGT79A2_17
Str08G000586	U79A2_STERE UDP-glycosyltransferase 79A2 OS=Stevia rebaudiana OX=55670 GN=UGT79A2 PE=2 SV=1	UGT79A2_18
Str08G000785	U79A2_STERE UDP-glycosyltransferase 79A2 OS=Stevia rebaudiana OX=55670 GN=UGT79A2 PE=2 SV=1	UGT79A2_19
Str03G000795	U71A15_MALDO UDP-glycosyltransferase 71A15 OS=Malus domestica OX=3750 GN=UGT71A15 PE=1 SV=1	UGT71A15_1
Str07G003017	U71A15_MALDO UDP-glycosyltransferase 71A15 OS=Malus domestica OX=3750 GN=UGT71A15 PE=1 SV=1	UGT71A15_2
Str10G000309	U71A15_MALDO UDP-glycosyltransferase 71A15 OS=Malus domestica OX=3750 GN=UGT71A15 PE=1 SV=1	UGT71A15_3
Str10G000311	U71A15_MALDO UDP-glycosyltransferase 71A15 OS=Malus domestica OX=3750 GN=UGT71A15 PE=1 SV=1	UGT71A15_4
Str03G000844	U71A16_PYRCO UDP-glycosyltransferase 71A16 OS=Pyrus communis OX=23211 GN=UGT71A16 PE=1 SV=1	UGT71A16_1
Str07G003016	U71A16_PYRCO UDP-glycosyltransferase 71A16 OS=Pyrus communis OX=23211 GN=UGT71A16 PE=1 SV=1	UGT71A16_2
Str10G000307	U71A16_PYRCO UDP-glycosyltransferase 71A16 OS=Pyrus communis OX=23211 GN=UGT71A16 PE=1 SV=1	UGT71A16_3
Str02G000744	U82A1_ARATH UDP-glycosyltransferase 82A1 OS=Arabidopsis thaliana OX=3702 GN=UGT82A1 PE=2 SV=1	UGT82A1_1
Str02G000745	U82A1_ARATH UDP-glycosyltransferase 82A1 OS=Arabidopsis thaliana OX=3702 GN=UGT82A1 PE=2 SV=1	UGT82A1_2
Str02G000694	U83A1_ARATH UDP-glycosyltransferase 83A1 OS=Arabidopsis thaliana OX=3702 GN=UGT83A1 PE=2 SV=1	UGT83A1_1
Str02G000696	U83A1_ARATH UDP-glycosyltransferase 83A1 OS=Arabidopsis thaliana OX=3702 GN=UGT83A1 PE=2 SV=1	UGT83A1_2
Str02G001076	U83A1_ARATH UDP-glycosyltransferase 83A1 OS=Arabidopsis thaliana OX=3702 GN=UGT83A1 PE=2 SV=1	UGT83A1_3
Str02G001604	U83A1_ARATH UDP-glycosyltransferase 83A1 OS=Arabidopsis thaliana OX=3702 GN=UGT83A1 PE=2 SV=1	UGT83A1_4
Str02G001696	U83A1_ARATH UDP-glycosyltransferase 83A1 OS=Arabidopsis thaliana OX=3702 GN=UGT83A1 PE=2 SV=1	UGT83A1_5
Str02G001808	U83A1_ARATH UDP-glycosyltransferase 83A1 OS=Arabidopsis thaliana OX=3702 GN=UGT83A1 PE=2 SV=1	UGT83A1_6
Str02G002828	U83A1_ARATH UDP-glycosyltransferase 83A1 OS=Arabidopsis thaliana OX=3702 GN=UGT83A1 PE=2 SV=1	UGT83A1_7
Str02G002902	U83A1_ARATH UDP-glycosyltransferase 83A1 OS=Arabidopsis thaliana OX=3702 GN=UGT83A1 PE=2 SV=1	UGT83A1_8
Str02G003452	U83A1_ARATH UDP-glycosyltransferase 83A1 OS=Arabidopsis thaliana OX=3702 GN=UGT83A1 PE=2 SV=1	UGT83A1_9
Str02G003457	U83A1_ARATH UDP-glycosyltransferase 83A1 OS=Arabidopsis thaliana OX=3702 GN=UGT83A1 PE=2 SV=1	UGT83A1_10
Str02G004691	U83A1_ARATH UDP-glycosyltransferase 83A1 OS=Arabidopsis thaliana OX=3702 GN=UGT83A1 PE=2 SV=1	UGT83A1_11
Str02G004713	U83A1_ARATH UDP-glycosyltransferase 83A1 OS=Arabidopsis thaliana OX=3702 GN=UGT83A1 PE=2 SV=1	UGT83A1_12
Str02G005916	U83A1_ARATH UDP-glycosyltransferase 83A1 OS=Arabidopsis thaliana OX=3702 GN=UGT83A1 PE=2 SV=1	UGT83A1_13
Str02G005917	U83A1_ARATH UDP-glycosyltransferase 83A1 OS=Arabidopsis thaliana OX=3702 GN=UGT83A1 PE=2 SV=1	UGT83A1_14
Str02G005919	U83A1_ARATH UDP-glycosyltransferase 83A1 OS=Arabidopsis thaliana OX=3702 GN=UGT83A1 PE=2 SV=1	UGT83A1_15
Str03G000254	U83A1_ARATH UDP-glycosyltransferase 83A1 OS=Arabidopsis thaliana OX=3702 GN=UGT83A1 PE=2 SV=1	UGT83A1_16
Str04G002144	U83A1_ARATH UDP-glycosyltransferase 83A1 OS=Arabidopsis thaliana OX=3702 GN=UGT83A1 PE=2 SV=1	UGT83A1_17
Str05G002591	U83A1_ARATH UDP-glycosyltransferase 83A1 OS=Arabidopsis thaliana OX=3702 GN=UGT83A1 PE=2 SV=1	UGT83A1_18
Str05G002592	U83A1_ARATH UDP-glycosyltransferase 83A1 OS=Arabidopsis thaliana OX=3702 GN=UGT83A1 PE=2 SV=1	UGT83A1_19
Str05G002593	U83A1_ARATH UDP-glycosyltransferase 83A1 OS=Arabidopsis thaliana OX=3702 GN=UGT83A1 PE=2 SV=1	UGT83A1_20
Str05G002594	U83A1_ARATH UDP-glycosyltransferase 83A1 OS=Arabidopsis thaliana OX=3702 GN=UGT83A1 PE=2 SV=1	UGT83A1_21
Str05G002595	U83A1_ARATH UDP-glycosyltransferase 83A1 OS=Arabidopsis thaliana OX=3702 GN=UGT83A1 PE=2 SV=1	UGT83A1_22
Str05G002597	U83A1_ARATH UDP-glycosyltransferase 83A1 OS=Arabidopsis thaliana OX=3702 GN=UGT83A1 PE=2 SV=1	UGT83A1_23
Str11G002177	U83A1_ARATH UDP-glycosyltransferase 83A1 OS=Arabidopsis thaliana OX=3702 GN=UGT83A1 PE=2 SV=1	UGT83A1_24
Str06G000949	U85A8_STERE UDP-glycosyltransferase 85A8 OS=Stevia rebaudiana OX=55670 GN=UGT85A8 PE=2 SV=1	UGT85A8_1
Str06G000950	U85A8_STERE UDP-glycosyltransferase 85A8 OS=Stevia rebaudiana OX=55670 GN=UGT85A8 PE=2 SV=1	UGT85A8_2
Str06G000951	U85A8_STERE UDP-glycosyltransferase 85A8 OS=Stevia rebaudiana OX=55670 GN=UGT85A8 PE=2 SV=1	UGT85A8_3
Str06G000952	U85A8_STERE UDP-glycosyltransferase 85A8 OS=Stevia rebaudiana OX=55670 GN=UGT85A8 PE=2 SV=1	UGT85A8_4
Str02G000929	U85C1_STERE UDP-glycosyltransferase 85C1 OS=Stevia rebaudiana OX=55670 GN=UGT85C1 PE=2 SV=1	UGT8C1_1
Str02G001072	U85C1_STERE UDP-glycosyltransferase 85C1 OS=Stevia rebaudiana OX=55670 GN=UGT85C1 PE=2 SV=1	UGT8C1_2
Str02G002874	U85C1_STERE UDP-glycosyltransferase 85C1 OS=Stevia rebaudiana OX=55670 GN=UGT85C1 PE=2 SV=1	UGT8C1_3
Str02G002882	U85C1_STERE UDP-glycosyltransferase 85C1 OS=Stevia rebaudiana OX=55670 GN=UGT85C1 PE=2 SV=1	UGT8C1_4
Str02G002883	U85C1_STERE UDP-glycosyltransferase 85C1 OS=Stevia rebaudiana OX=55670 GN=UGT85C1 PE=2 SV=1	UGT8C1_5
Str02G002946	U85C1_STERE UDP-glycosyltransferase 85C1 OS=Stevia rebaudiana OX=55670 GN=UGT85C1 PE=2 SV=1	UGT8C1_6
Str02G002951	U85C1_STERE UDP-glycosyltransferase 85C1 OS=Stevia rebaudiana OX=55670 GN=UGT85C1 PE=2 SV=1	UGT8C1_7
Str02G002959	U85C1_STERE UDP-glycosyltransferase 85C1 OS=Stevia rebaudiana OX=55670 GN=UGT85C1 PE=2 SV=1	UGT8C1_8
Str02G002961	U85C1_STERE UDP-glycosyltransferase 85C1 OS=Stevia rebaudiana OX=55670 GN=UGT85C1 PE=2 SV=1	UGT8C1_9
Str05G001180	U85C1_STERE UDP-glycosyltransferase 85C1 OS=Stevia rebaudiana OX=55670 GN=UGT85C1 PE=2 SV=1	UGT8C1_10
Str10G001247	U85C1_STERE UDP-glycosyltransferase 85C1 OS=Stevia rebaudiana OX=55670 GN=UGT85C1 PE=2 SV=1	UGT8C1_11
Str10G001249	U85C1_STERE UDP-glycosyltransferase 85C1 OS=Stevia rebaudiana OX=55670 GN=UGT85C1 PE=2 SV=1	UGT8C1_12
Str10G001250	U85C1_STERE UDP-glycosyltransferase 85C1 OS=Stevia rebaudiana OX=55670 GN=UGT85C1 PE=2 SV=1	UGT8C1_13
Str10G001253	U85C1_STERE UDP-glycosyltransferase 85C1 OS=Stevia rebaudiana OX=55670 GN=UGT85C1 PE=2 SV=1	UGT8C1_14
Str10G001254	U85C1_STERE UDP-glycosyltransferase 85C1 OS=Stevia rebaudiana OX=55670 GN=UGT85C1 PE=2 SV=1	UGT8C1_15
Str10G001257	U85C1_STERE UDP-glycosyltransferase 85C1 OS=Stevia rebaudiana OX=55670 GN=UGT85C1 PE=2 SV=1	UGT8C1_16
Str10G001258	U85C1_STERE UDP-glycosyltransferase 85C1 OS=Stevia rebaudiana OX=55670 GN=UGT85C1 PE=2 SV=1	UGT8C1_17
Str10G001260	U85C1_STERE UDP-glycosyltransferase 85C1 OS=Stevia rebaudiana OX=55670 GN=UGT85C1 PE=2 SV=1	UGT8C1_18
Str10G001277	U85C1_STERE UDP-glycosyltransferase 85C1 OS=Stevia rebaudiana OX=55670 GN=UGT85C1 PE=2 SV=1	UGT8C1_19
Str02G003442	U85C2_STERE UDP-glycosyltransferase 85C2 OS=Stevia rebaudiana OX=55670 GN=UGT85C2 PE=1 SV=1	UGT85C2_1
Str04G003005	U85C2_STERE UDP-glycosyltransferase 85C2 OS=Stevia rebaudiana OX=55670 GN=UGT85C2 PE=1 SV=1	UGT85C2_2
Str04G003007	U85C2_STERE UDP-glycosyltransferase 85C2 OS=Stevia rebaudiana OX=55670 GN=UGT85C2 PE=1 SV=1	UGT85C2_3
Str04G003009	U85C2_STERE UDP-glycosyltransferase 85C2 OS=Stevia rebaudiana OX=55670 GN=UGT85C2 PE=1 SV=1	UGT85C2_4
Str04G003010	U85C2_STERE UDP-glycosyltransferase 85C2 OS=Stevia rebaudiana OX=55670 GN=UGT85C2 PE=1 SV=1	UGT85C2_5
Str04G003011	U85C2_STERE UDP-glycosyltransferase 85C2 OS=Stevia rebaudiana OX=55670 GN=UGT85C2 PE=1 SV=1	UGT85C2_6
Str04G003013	U85C2_STERE UDP-glycosyltransferase 85C2 OS=Stevia rebaudiana OX=55670 GN=UGT85C2 PE=1 SV=1	UGT85C2_7
Str04G003016	U85C2_STERE UDP-glycosyltransferase 85C2 OS=Stevia rebaudiana OX=55670 GN=UGT85C2 PE=1 SV=1	UGT85C2_8
Str04G003017	U85C2_STERE UDP-glycosyltransferase 85C2 OS=Stevia rebaudiana OX=55670 GN=UGT85C2 PE=1 SV=1	UGT85C2_9
Str04G003020	U85C2_STERE UDP-glycosyltransferase 85C2 OS=Stevia rebaudiana OX=55670 GN=UGT85C2 PE=1 SV=1	UGT85C2_10
Str04G003022	U85C2_STERE UDP-glycosyltransferase 85C2 OS=Stevia rebaudiana OX=55670 GN=UGT85C2 PE=1 SV=1	UGT85C2_11
Str04G003023	U85C2_STERE UDP-glycosyltransferase 85C2 OS=Stevia rebaudiana OX=55670 GN=UGT85C2 PE=1 SV=1	UGT85C2_12
Str04G003027	U85C2_STERE UDP-glycosyltransferase 85C2 OS=Stevia rebaudiana OX=55670 GN=UGT85C2 PE=1 SV=1	UGT85C2_13
Str04G003028	U85C2_STERE UDP-glycosyltransferase 85C2 OS=Stevia rebaudiana OX=55670 GN=UGT85C2 PE=1 SV=1	UGT85C2_14
Str04G003561	U85C2_STERE UDP-glycosyltransferase 85C2 OS=Stevia rebaudiana OX=55670 GN=UGT85C2 PE=1 SV=1	UGT85C2_15
Str04G003647	U85C2_STERE UDP-glycosyltransferase 85C2 OS=Stevia rebaudiana OX=55670 GN=UGT85C2 PE=1 SV=1	UGT85C2_16
Str04G003648	U85C2_STERE UDP-glycosyltransferase 85C2 OS=Stevia rebaudiana OX=55670 GN=UGT85C2 PE=1 SV=1	UGT85C2_17
Str04G003650	U85C2_STERE UDP-glycosyltransferase 85C2 OS=Stevia rebaudiana OX=55670 GN=UGT85C2 PE=1 SV=1	UGT85C2_18
Str04G003651	U85C2_STERE UDP-glycosyltransferase 85C2 OS=Stevia rebaudiana OX=55670 GN=UGT85C2 PE=1 SV=1	UGT85C2_19
Str09G003616	U85C2_STERE UDP-glycosyltransferase 85C2 OS=Stevia rebaudiana OX=55670 GN=UGT85C2 PE=1 SV=1	UGT85C2_20
Str09G003619	U85C2_STERE UDP-glycosyltransferase 85C2 OS=Stevia rebaudiana OX=55670 GN=UGT85C2 PE=1 SV=1	UGT85C2_21
Str09G003672	U85C2_STERE UDP-glycosyltransferase 85C2 OS=Stevia rebaudiana OX=55670 GN=UGT85C2 PE=1 SV=1	UGT85C2_22
Str09G003673	U85C2_STERE UDP-glycosyltransferase 85C2 OS=Stevia rebaudiana OX=55670 GN=UGT85C2 PE=1 SV=1	UGT85C2_23
Str03G003372	U86A1_ARATH UDP-glycosyltransferase 86A1 OS=Arabidopsis thaliana OX=3702 GN=UGT86A1 PE=2 SV=1	UGT86A1_1
Str01G002548	U87A2_ARATH UDP-glycosyltransferase 87A2 OS=Arabidopsis thaliana OX=3702 GN=UGT87A2 PE=1 SV=1	UGT87A2_1
Str01G002550	U87A2_ARATH UDP-glycosyltransferase 87A2 OS=Arabidopsis thaliana OX=3702 GN=UGT87A2 PE=1 SV=1	UGT87A2_2
Str01G002554	U87A2_ARATH UDP-glycosyltransferase 87A2 OS=Arabidopsis thaliana OX=3702 GN=UGT87A2 PE=1 SV=1	UGT87A2_3
Str01G002555	U87A2_ARATH UDP-glycosyltransferase 87A2 OS=Arabidopsis thaliana OX=3702 GN=UGT87A2 PE=1 SV=1	UGT87A2_4
Str01G002560	U87A2_ARATH UDP-glycosyltransferase 87A2 OS=Arabidopsis thaliana OX=3702 GN=UGT87A2 PE=1 SV=1	UGT87A2_5
Str01G004656	U87A2_ARATH UDP-glycosyltransferase 87A2 OS=Arabidopsis thaliana OX=3702 GN=UGT87A2 PE=1 SV=1	UGT87A2_6
Str10G003641	U87A2_ARATH UDP-glycosyltransferase 87A2 OS=Arabidopsis thaliana OX=3702 GN=UGT87A2 PE=1 SV=1	UGT87A2_7
Str07G003740	U88B1_STERE UDP-glycosyltransferase 88B1 OS=Stevia rebaudiana OX=55670 GN=UGT88B1 PE=2 SV=1	UGT88B1_1
Str07G003743	U88B1_STERE UDP-glycosyltransferase 88B1 OS=Stevia rebaudiana OX=55670 GN=UGT88B1 PE=2 SV=1	UGT88B1_2
Str07G003860	U88B1_STERE UDP-glycosyltransferase 88B1 OS=Stevia rebaudiana OX=55670 GN=UGT88B1 PE=2 SV=1	UGT88B1_3
Str11G001553	U89A2_ARATH UDP-glycosyltransferase 89A2 OS=Arabidopsis thaliana OX=3702 GN=UGT89A2 PE=2 SV=1	UGT89A2_1
Str06G000349	U89B2_STERE UDP-glycosyltransferase 89B2 OS=Stevia rebaudiana OX=55670 GN=UGT89B2 PE=2 SV=1	UGT90A1_1
Str04G001721	U90A1_ARATH UDP-glycosyltransferase 90A1 OS=Arabidopsis thaliana OX=3702 GN=UGT90A1 PE=2 SV=1	UGT90A1_2
Str07G003159	U90A1_ARATH UDP-glycosyltransferase 90A1 OS=Arabidopsis thaliana OX=3702 GN=UGT90A1 PE=2 SV=1	UGT90A1_3
Str07G003160	U90A1_ARATH UDP-glycosyltransferase 90A1 OS=Arabidopsis thaliana OX=3702 GN=UGT90A1 PE=2 SV=1	UGT90A1_4
Str07G003161	U90A1_ARATH UDP-glycosyltransferase 90A1 OS=Arabidopsis thaliana OX=3702 GN=UGT90A1 PE=2 SV=1	UGT90A1_5
Str07G003162	U90A1_ARATH UDP-glycosyltransferase 90A1 OS=Arabidopsis thaliana OX=3702 GN=UGT90A1 PE=2 SV=1	UGT90A1_6
Str01G002610	U90A2_ARATH UDP-glycosyltransferase 90A2 OS=Arabidopsis thaliana OX=3702 GN=UGT90A2 PE=2 SV=1	UGT90A2_1
Str01G003241	U91A1_ARATH UDP-glycosyltransferase 91A1 OS=Arabidopsis thaliana OX=3702 GN=UGT91A1 PE=2 SV=1	UGT91A1_1
Str03G002219	U91A1_ARATH UDP-glycosyltransferase 91A1 OS=Arabidopsis thaliana OX=3702 GN=UGT91A1 PE=2 SV=1	UGT91A1_2
Str11G001056	U91A1_ARATH UDP-glycosyltransferase 91A1 OS=Arabidopsis thaliana OX=3702 GN=UGT91A1 PE=2 SV=1	UGT91A1_3
Str07G001421	U91C1_ARATH UDP-glycosyltransferase 91C1 OS=Arabidopsis thaliana OX=3702 GN=UGT91C1 PE=1 SV=1	UGT90C1_1
Str01G001387	U91D1_STERE UDP-glycosyltransferase 91D1 OS=Stevia rebaudiana OX=55670 GN=UGT91D1 PE=2 SV=1	UGT90D1_1
Str01G001389	U91D1_STERE UDP-glycosyltransferase 91D1 OS=Stevia rebaudiana OX=55670 GN=UGT91D1 PE=2 SV=1	UGT90D1_2
Str04G003640	U91D1_STERE UDP-glycosyltransferase 91D1 OS=Stevia rebaudiana OX=55670 GN=UGT91D1 PE=2 SV=1	UGT90D1_3
Str07G002766	U91D1_STERE UDP-glycosyltransferase 91D1 OS=Stevia rebaudiana OX=55670 GN=UGT91D1 PE=2 SV=1	UGT90D1_4
Str08G002403	U91D1_STERE UDP-glycosyltransferase 91D1 OS=Stevia rebaudiana OX=55670 GN=UGT91D1 PE=2 SV=1	UGT90D1_5
Str01G001386	U91D2_STERE UDP-glycosyltransferase 91D2 OS=Stevia rebaudiana OX=55670 GN=UGT91D2 PE=1 SV=1	UGT90D2_1
Str01G001388	U91D2_STERE UDP-glycosyltransferase 91D2 OS=Stevia rebaudiana OX=55670 GN=UGT91D2 PE=1 SV=1	UGT90D2_2
Str01G001392	U91D2_STERE UDP-glycosyltransferase 91D2 OS=Stevia rebaudiana OX=55670 GN=UGT91D2 PE=1 SV=1	UGT90D2_3
Str01G001395	U91D2_STERE UDP-glycosyltransferase 91D2 OS=Stevia rebaudiana OX=55670 GN=UGT91D2 PE=1 SV=1	UGT90D2_4
Str01G001398	U91D2_STERE UDP-glycosyltransferase 91D2 OS=Stevia rebaudiana OX=55670 GN=UGT91D2 PE=1 SV=1	UGT90D2_5
Str01G001401	U91D2_STERE UDP-glycosyltransferase 91D2 OS=Stevia rebaudiana OX=55670 GN=UGT91D2 PE=1 SV=1	UGT90D2_6
Str01G001402	U91D2_STERE UDP-glycosyltransferase 91D2 OS=Stevia rebaudiana OX=55670 GN=UGT91D2 PE=1 SV=1	UGT90D2_7
Str04G003555	U91D2_STERE UDP-glycosyltransferase 91D2 OS=Stevia rebaudiana OX=55670 GN=UGT91D2 PE=1 SV=1	UGT90D2_8
Str04G003639	U91D2_STERE UDP-glycosyltransferase 91D2 OS=Stevia rebaudiana OX=55670 GN=UGT91D2 PE=1 SV=1	UGT90D2_9
Str07G002767	U91D2_STERE UDP-glycosyltransferase 91D2 OS=Stevia rebaudiana OX=55670 GN=UGT91D2 PE=1 SV=1	UGT90D2_10
Str08G001190	U92A1_ARATH UDP-glycosyltransferase 92A1 OS=Arabidopsis thaliana OX=3702 GN=UGT92A1 PE=2 SV=1	UGT91A1_1
Str08G001275	U92A1_ARATH UDP-glycosyltransferase 92A1 OS=Arabidopsis thaliana OX=3702 GN=UGT92A1 PE=2 SV=1	UGT91A1_2
Str08G001276	U92A1_ARATH UDP-glycosyltransferase 92A1 OS=Arabidopsis thaliana OX=3702 GN=UGT92A1 PE=2 SV=1	UGT91A1_3
Str08G001284	U92A1_ARATH UDP-glycosyltransferase 92A1 OS=Arabidopsis thaliana OX=3702 GN=UGT92A1 PE=2 SV=1	UGT91A1_4
Str08G001286	U92A1_ARATH UDP-glycosyltransferase 92A1 OS=Arabidopsis thaliana OX=3702 GN=UGT92A1 PE=2 SV=1	UGT91A1_5
Str08G001287	U92A1_ARATH UDP-glycosyltransferase 92A1 OS=Arabidopsis thaliana OX=3702 GN=UGT92A1 PE=2 SV=1	UGT91A1_6
Str01G001109	UGT43_PUEML UDP-glycosyltransferase 43 OS=Pueraria montana var. lobata OX=3893 GN=UGT43 PE=1 SV=2	UGT43_1
