# Supplementary material for: Integrated genomic and DNA methylome analyses reveal epigenetic regulation of stevia glycoside biosynthesis in Stevia rebaudiana
Source: Hortic Res. 2025 Sep 2;12(12):uhaf226. doi: 10.1093/hr/uhaf226 (PMC12680500; doi:10.1093/hr/uhaf226)
Supplement: Web_Material_uhaf226 [file web_material_uhaf226.zip › Table S8. The UGT list of DMR-mediated DEGs.xlsx]

## Sheet: Sheet1
Table S8 The UGT list of DMR-mediated DEGs
Gene ID	Annotation	Gene
Str01G003452	U71E1_STERE UDP-glycosyltransferase 71E1 OS=Stevia rebaudiana OX=55670 GN=UGT71E1 PE=2 SV=1	UGT71E1_1
Str01G003453	U71E1_STERE UDP-glycosyltransferase 71E1 OS=Stevia rebaudiana OX=55670 GN=UGT71E1 PE=2 SV=1	UGT71E1_2
Str01G003454	U71E1_STERE UDP-glycosyltransferase 71E1 OS=Stevia rebaudiana OX=55670 GN=UGT71E1 PE=2 SV=1	UGT71E1_3
Str02G007173	U72E1_ARATH UDP-glycosyltransferase 72E1 OS=Arabidopsis thaliana OX=3702 GN=UGT72E1 PE=1 SV=1	UGT72E1_1
Str10G003521	U73C4_SOLLC UDP-glycosyltransferase 73C4 OS=Solanum lycopersicum OX=4081 GN=UGT73C4 PE=2 SV=1	UGT73C4_2
Str10G003520	U73E1_STERE UDP-glycosyltransferase 73E1 OS=Stevia rebaudiana OX=55670 GN=UGT73E1 PE=2 SV=1	UGT73E1_9
Str10G003614	U73E1_STERE UDP-glycosyltransferase 73E1 OS=Stevia rebaudiana OX=55670 GN=UGT73E1 PE=2 SV=1	UGT73E1_10
Str10G003714	U73E1_STERE UDP-glycosyltransferase 73E1 OS=Stevia rebaudiana OX=55670 GN=UGT73E1 PE=2 SV=1	UGT73E1_21
Str11G001710	U74B1_ARATH UDP-glycosyltransferase 74B1 OS=Arabidopsis thaliana OX=3702 GN=UGT74B1 PE=1 SV=1	UGT74B1_1
Str01G000189	U76G1_STERE UDP-glycosyltransferase 76G1 OS=Stevia rebaudiana OX=55670 GN=UGT76G1 PE=1 SV=1	UGT76G1_11
Str01G000194	U76G1_STERE UDP-glycosyltransferase 76G1 OS=Stevia rebaudiana OX=55670 GN=UGT76G1 PE=1 SV=1	UGT76G1_15
Str02G000696	U83A1_ARATH UDP-glycosyltransferase 83A1 OS=Arabidopsis thaliana OX=3702 GN=UGT83A1 PE=2 SV=1	UGT83A1_2
Str06G000949	U85A8_STERE UDP-glycosyltransferase 85A8 OS=Stevia rebaudiana OX=55670 GN=UGT85A8 PE=2 SV=1	UGT85A8_1
Str10G001249	U85C1_STERE UDP-glycosyltransferase 85C1 OS=Stevia rebaudiana OX=55670 GN=UGT85C1 PE=2 SV=1	UGT8C1_12
Str10G001258	U85C1_STERE UDP-glycosyltransferase 85C1 OS=Stevia rebaudiana OX=55670 GN=UGT85C1 PE=2 SV=1	UGT8C1_17
Str02G003442	U85C2_STERE UDP-glycosyltransferase 85C2 OS=Stevia rebaudiana OX=55670 GN=UGT85C2 PE=1 SV=1	UGT85C2_1
Str04G003013	U85C2_STERE UDP-glycosyltransferase 85C2 OS=Stevia rebaudiana OX=55670 GN=UGT85C2 PE=1 SV=1	UGT85C2_7
Str04G003016	U85C2_STERE UDP-glycosyltransferase 85C2 OS=Stevia rebaudiana OX=55670 GN=UGT85C2 PE=1 SV=1	UGT85C2_8
Str04G003020	U85C2_STERE UDP-glycosyltransferase 85C2 OS=Stevia rebaudiana OX=55670 GN=UGT85C2 PE=1 SV=1	UGT85C2_10
Str01G001389	U91D1_STERE UDP-glycosyltransferase 91D1 OS=Stevia rebaudiana OX=55670 GN=UGT91D1 PE=2 SV=1	UGT90D1_2
