# Supplementary material for: Integrated genomic and DNA methylome analyses reveal epigenetic regulation of stevia glycoside biosynthesis in Stevia rebaudiana
Source: Hortic Res. 2025 Sep 2;12(12):uhaf226. doi: 10.1093/hr/uhaf226 (PMC12680500; doi:10.1093/hr/uhaf226)
Supplement: Web_Material_uhaf226 [file web_material_uhaf226.zip › Table S9. Repeat sequence sizes in the S. rebaudiana genome..xlsx]

## Sheet: Sheet1
Tables S9 Repeat sequence sizes in the S. rebaudiana genome
Type	Sequence Size	Percentage of genome
Class I: Retro transposon	949,830,512 bp	0.6363
LTR-Retrotransposon	949,379,417 bp	0.636
LTR/Copia	256,216,794 bp	0.1717
LTR/Gypsy	400,883,029 bp	0.2686
LINE	402,102 bp	0.0003
Class II: DNA Transposon	196,016,036 bp	0.1313
Unclassified	63,532,581 bp	0.0426
Total content	1,209,379,129 bp	0.8102
